# Supplementary material for: CKS1 inhibition reveals vulnerabilities in leukemic stem cells with concomitant protection of healthy hematopoietic stem cells
Source: Sci Transl Med. Author manuscript; Available in PMC 2022 Jul 5. (PMC7612983; doi:10.1126/scitranslmed.abn3248)
Supplement: Supplementary Tables [file EMS146397-supplement-Supplementary_Tables.xlsx]

## Sheet: Supp_Table_1
Comparison	pval
MDS - Normal	7.76e-38
MDS - t(15;17)	4.95e-19
MDS - NA_Karyo	3.32e-17
MDS - t(8;21)	4.29e-13
MDS - Other	1.31e-12
inv(16) - MDS	2.99e-08
AML+8 - MDS	8.35e-07
Complex_ del(5q) - GMP	7.63e-06
GMP - Trisomy 8	7.63e-06
-5/7(q) - MDS	7.55e-05
del(5q) - GMP	8.11e-05
AML+8 - GMP	9.15e-05
del(7q)/7q- - GMP	9.15e-05
GMP - Normal	0.000225744
MDS - Trisomy 8	0.000225744
-5/7(q) - GMP	0.000277261
AML+7 - MDS	0.000277261
GMP - NA_Karyo	0.000277261
GMP - MDS	0.000286028
GMP - t(8;21)	0.000286028
Complex_ del(5q) - MEP	0.000338215
GMP - t(15;17)	0.000338215
t(11q23)/MLL - t(15;17)	0.000338215
inv(16) - t(15;17)	0.000359577
GMP - inv(16)	0.00036486
GMP - t(11q23)/MLL	0.00036486
GMP - Other	0.000371657
Complex - GMP	0.000380407
MEP - Trisomy 8	0.000618178
-5/7(q) - MEP	0.000978865
Complex_ untypical - GMP	0.0010704
Complex_ del(5q) - t(15;17)	0.00130436
MDS - t(11q23)/MLL	0.00137165
GMP - trisomy 13	0.00159702
Complex - t(15;17)	0.00163692
AML+7 - Complex_ del(5q)	0.00166369
CMP - Complex_ del(5q)	0.00210483
Complex - MDS	0.00210483
Complex_ del(5q) - early_PM	0.00210483
Complex_ del(5q) - late_PM	0.00210483
del(5q) - MEP	0.00210483
AML+8 - MEP	0.00216579
AML+8 - Mono	0.00216579
del(7q)/7q- - MDS	0.00216579
del(7q)/7q- - MEP	0.00216579
GMP - t(6;9)	0.00216579
AML+7 - inv(16)	0.00294892
AML+7 - GMP	0.0032177
CMP - Trisomy 8	0.0032177
early_PM - Trisomy 8	0.0032177
late_PM - Trisomy 8	0.0032177
AML+7 - t(11q23)/MLL	0.00420469
-5/7(q) - CMP	0.0044326
Complex_ del(5q) - Mono	0.00537455
MEP - Normal	0.00537455
del(5q) - Mono	0.00596273
Complex - Normal	0.00618861
MDS - MEP	0.00618861
MDS - Mono	0.00618861
MEP - NA_Karyo	0.00624605
MEP - t(8;21)	0.00639294
Normal - t(11q23)/MLL	0.00639294
Complex - MEP	0.00645419
MEP - t(15;17)	0.00645419
inv(16) - MEP	0.00666152
-5/7(q) - early_PM	0.00701277
-5/7(q) - late_PM	0.00701277
MEP - t(11q23)/MLL	0.0071328
CMP - del(5q)	0.00734844
del(5q) - early_PM	0.00734844
del(5q) - late_PM	0.00734844
MEP - Other	0.00736553
AML+8 - CMP	0.00745342
AML+8 - early_PM	0.00745342
AML+8 - late_PM	0.00745342
AML+8 - PMN	0.00745342
CMP - del(7q)/7q-	0.00745342
del(7q)/7q- - early_PM	0.00745342
del(7q)/7q- - late_PM	0.00745342
Mono - NA_Karyo	0.00745342
GMP - HSC	0.00759734
Mono - t(15;17)	0.00762096
inv(16) - Mono	0.00765926
Mono - Other	0.00765926
Mono - t(11q23)/MLL	0.00765926
Mono - t(8;21)	0.00800289
MDS - t(6;9)	0.00820658
del(5q) - MDS	0.00863082
Complex_ untypical - MEP	0.00869243
-5/7(q) - Mono	0.00880979
AML+7 - del(5q)	0.00881656
Mono - Normal	0.00896882
AML+7 - t(8;21)	0.0100053
Mono - Trisomy 8	0.0101079
AML+8 - t(11q23)/MLL	0.0101658
AML+8 - Complex_ del(5q)	0.0101821
AML+7 - Complex	0.010448
MEP - trisomy 13	0.010656
Mono - trisomy 13	0.010656
AML+7 - Normal	0.0112286
Complex_ del(5q) - Normal	0.0112286
del(7q)/7q- - Mono	0.0116916
Complex_ del(5q) - MY	0.0119076
NA_Karyo - t(11q23)/MLL	0.0128241
AML+7 - NA_Karyo	0.0132934
CMP - Normal	0.013763
late_PM - Normal	0.0137785
MEP - t(6;9)	0.0137785
early_PM - Normal	0.0142027
AML+7 - del(7q)/7q-	0.0146836
CMP - Complex	0.0146836
CMP - inv(16)	0.0146836
CMP - MDS	0.0146836
CMP - NA_Karyo	0.0146836
CMP - t(15;17)	0.0146836
CMP - t(8;21)	0.0146836
Complex - Mono	0.0146836
early_PM - inv(16)	0.0146836
early_PM - MDS	0.0146836
early_PM - NA_Karyo	0.0146836
early_PM - t(15;17)	0.0146836
early_PM - t(8;21)	0.0146836
inv(16) - late_PM	0.0146836
late_PM - MDS	0.0146836
late_PM - NA_Karyo	0.0146836
late_PM - t(15;17)	0.0146836
late_PM - t(8;21)	0.0146836
MDS - PMN	0.0146836
MY - Trisomy 8	0.0146836
Complex - early_PM	0.0148328
Complex - late_PM	0.0148328
Complex_ del(5q) - PMN	0.0148328
Other - t(11q23)/MLL	0.0148328
CMP - t(11q23)/MLL	0.0149135
Complex_ del(5q) - Other	0.0149135
early_PM - t(11q23)/MLL	0.0149135
late_PM - t(11q23)/MLL	0.0149135
AML+7 - MEP	0.0154589
CMP - Other	0.0158202
early_PM - Other	0.0158202
late_PM - Other	0.0158202
AML+8 - inv(16)	0.0163088
-5/7(q) - MY	0.0169761
-9q - GMP	0.017094
del(5q) - t(15;17)	0.0171849
Complex - NA_Karyo	0.0184834
MDS - trisomy 13	0.0184834
PMN - t(8;21)	0.0187711
PMN - t(15;17)	0.0188387
CMP - Complex_ untypical	0.0190862
Complex_ untypical - early_PM	0.0190862
Complex_ untypical - late_PM	0.0190862
Mono - t(6;9)	0.0193062
Complex_ del(5q) - NA_Karyo	0.0197199
PMN - t(11q23)/MLL	0.0197199
Complex_ untypical - Mono	0.0198366
Other - PMN	0.0198398
AML+7 - Other	0.0199585
AML+7 - Trisomy 8	0.0199585
GMP - MEP	0.0199585
GMP - Mono	0.0199585
NA_Karyo - PMN	0.0199585
inv(16) - PMN	0.0202033
inv(16) - Other	0.0203106
inv(3) - MDS	0.0210491
AML+8 - Complex	0.0215924
CMP - trisomy 13	0.0215924
del(5q) - PMN	0.0215924
early_PM - trisomy 13	0.0215924
late_PM - trisomy 13	0.0215924
PMN - trisomy 13	0.0215924
del(5q) - MY	0.023988
del(7q)/7q- - PMN	0.023988
MDS - MM	0.023988
AML+7 - HSC	0.024113
AML+8 - MPP	0.0255387
AML+8 - MY	0.0255387
del(7q)/7q- - MY	0.0255387
Normal - PMN	0.0255387
CMP - t(6;9)	0.0263736
early_PM - t(6;9)	0.0263736
late_PM - t(6;9)	0.0263736
AML+7 - t(15;17)	0.0263865
-9q - MEP	0.0268908
HSC - MEP	0.0268908
HSC - Mono	0.0268908
PMN - Trisomy 8	0.0268908
inv(16) - Normal	0.0272759
Complex - Other	0.0272813
Normal - t(15;17)	0.0293302
AML+7 - trisomy 13	0.0322191
AML+7 - CMP	0.0329897
AML+7 - early_PM	0.0329897
AML+7 - late_PM	0.0329897
Complex_ del(5q) - MDS	0.0338121
Complex - PMN	0.0339302
Complex_ del(5q) - t(8;21)	0.0342782
Complex_ untypical - MDS	0.035446
MY - Normal	0.0383364
t(15;17) - t(8;21)	0.0383364
MDS - MY	0.0398605
AML+7 - AML+8	0.0410248
CMP - GMP	0.0415094
Complex - MY	0.0415094
GMP - inv(3)	0.0415094
GMP - MM	0.0415094
GMP - PMN	0.0415094
GMP - t(8;16)	0.0415094
MY - NA_Karyo	0.0415094
MY - Other	0.0415094
MY - t(15;17)	0.0415094
MY - t(8;21)	0.0415094
inv(16) - MY	0.042048
-5/7(q) - AML+7	0.0420868
MY - t(11q23)/MLL	0.0436209
t(11q23)/MLL - t(8;21)	0.0443415
-9q - Mono	0.0463463
HSC - MDS	0.0470913
AML+8 - del(5q)	0.051394
del(5q) - inv(3)	0.0545455
-5/7(q) - PMN	0.0546584
-9q - CMP	0.0546584
-9q - early_PM	0.0546584
-9q - late_PM	0.0546584
-9q - PMN	0.0546584
CMP - HSC	0.0546584
Complex - t(8;21)	0.0546584
early_PM - HSC	0.0546584
HSC - late_PM	0.0546584
HSC - PMN	0.0546584
AML+7 - t(8;16)	0.0554113
-5/7(q) - t(11q23)/MLL	0.0564956
inv(16) - NA_Karyo	0.0574039
Complex_ untypical - MY	0.0578567
NA_Karyo - t(15;17)	0.0584408
del(7q)/7q- - t(15;17)	0.0594844
MEP - Mono	0.0636528
inv(16) - inv(3)	0.0652513
-5/7(q) - Complex_ del(5q)	0.0661673
MY - trisomy 13	0.0666667
MPP - Normal	0.0690882
MPP - t(8;21)	0.0724277
MPP - NA_Karyo	0.0735802
MPP - t(15;17)	0.074015
inv(3) - t(11q23)/MLL	0.0743833
MPP - t(6;9)	0.0777328
MY - t(6;9)	0.0777328
Complex_ del(5q) - inv(3)	0.081557
Complex_ untypical - PMN	0.081557
AML+7 - Complex_ untypical	0.0863444
-9q - AML+7	0.0896097
inv(16) - MM	0.0896097
AML+7 - MPP	0.0923885
AML+7 - MY	0.0923885
inv(16) - MPP	0.0983572
del(5q) - MM	0.108016
-5/7(q) - MPP	0.111334
CMP - Mono	0.111334
early_PM - MEP	0.111334
early_PM - Mono	0.111334
GMP - MPP	0.111334
GMP - MY	0.111334
inv(3) - MEP	0.111334
late_PM - Mono	0.111334
MEP - MM	0.111334
MEP - PMN	0.111334
MEP - t(8;16)	0.111334
MM - Mono	0.111334
Mono - t(8;16)	0.111334
MPP - Trisomy 8	0.111334
t(15;17) - Trisomy 8	0.111334
MPP - Other	0.113118
-5/7(q) - inv(16)	0.114251
del(7q)/7q- - inv(3)	0.115338
-5/7(q) - Complex	0.120605
AML+8 - del(7q)/7q-	0.1213
PMN - t(6;9)	0.1213
Complex_ del(5q) - MM	0.124967
del(5q) - Other	0.128301
-9q - MY	0.133739
HSC - MPP	0.133739
HSC - MY	0.133739
AML+7 - t(6;9)	0.138912
Complex - inv(3)	0.140882
AML+8 - t(8;21)	0.142734
del(7q)/7q- - MPP	0.143856
Complex_ del(5q) - t(6;9)	0.149573
MPP - t(11q23)/MLL	0.165751
AML+8 - HSC	0.170874
CMP - early_PM	0.170874
CMP - inv(3)	0.170874
CMP - MM	0.170874
CMP - PMN	0.170874
CMP - t(8;16)	0.170874
del(5q) - MPP	0.170874
del(7q)/7q- - MM	0.170874
early_PM - inv(3)	0.170874
early_PM - MM	0.170874
early_PM - PMN	0.170874
early_PM - t(8;16)	0.170874
HSC - inv(3)	0.170874
inv(3) - late_PM	0.170874
inv(3) - NA_Karyo	0.170874
late_PM - MM	0.170874
late_PM - PMN	0.170874
late_PM - t(8;16)	0.170874
MM - PMN	0.170874
MM - t(11q23)/MLL	0.170874
PMN - t(8;16)	0.170874
Complex_ untypical - MPP	0.17469
inv(16) - t(8;21)	0.174787
AML+8 - Trisomy 8	0.189223
HSC - t(15;17)	0.189223
inv(3) - trisomy 13	0.189223
t(11q23)/MLL - t(6;9)	0.19248
Complex_ del(5q) - Trisomy 8	0.194402
del(5q) - Normal	0.194402
GMP - late_PM	0.194402
del(5q) - NA_Karyo	0.195984
MPP - trisomy 13	0.2
AML+8 - Normal	0.202472
inv(3) - Trisomy 8	0.203434
inv(3) - t(8;21)	0.205871
inv(3) - Normal	0.211215
-5/7(q) - del(5q)	0.213333
AML+7 - MM	0.213333
MEP - MPP	0.213333
MEP - MY	0.213333
Mono - MPP	0.213333
Mono - MY	0.213333
Complex - t(6;9)	0.214882
AML+8 - NA_Karyo	0.216276
AML+8 - t(8;16)	0.220245
t(11q23)/MLL - Trisomy 8	0.223141
MDS - t(8;16)	0.225143
t(15;17) - trisomy 13	0.229651
inv(16) - t(6;9)	0.241571
MM - trisomy 13	0.251252
HSC - MM	0.259587
Complex - MPP	0.264945
Complex - MM	0.274648
del(5q) - t(6;9)	0.274648
Complex - Trisomy 8	0.283763
inv(16) - t(11q23)/MLL	0.290701
CMP - MPP	0.293503
CMP - MY	0.293503
early_PM - MPP	0.293503
early_PM - MY	0.293503
inv(3) - MPP	0.293503
inv(3) - MY	0.293503
inv(3) - t(8;16)	0.293503
late_PM - MPP	0.293503
late_PM - MY	0.293503
MM - MPP	0.293503
MM - MY	0.293503
MPP - PMN	0.293503
MPP - t(8;16)	0.293503
MY - PMN	0.293503
MY - t(8;16)	0.293503
t(15;17) - t(8;16)	0.293503
del(7q)/7q- - Other	0.294607
del(7q)/7q- - t(11q23)/MLL	0.296517
del(5q) - t(8;21)	0.299352
AML+8 - trisomy 13	0.310289
Complex_ del(5q) - Complex_ untypical	0.310602
Complex_ del(5q) - trisomy 13	0.310602
inv(3) - Other	0.316749
-5/7(q) - inv(3)	0.326359
inv(3) - Mono	0.326359
late_PM - MEP	0.326359
Complex_ del(5q) - inv(16)	0.344793
Other - t(15;17)	0.362233
inv(3) - t(15;17)	0.369549
Complex - inv(16)	0.370728
MDS - MPP	0.371696
MM - Trisomy 8	0.371696
MM - NA_Karyo	0.374854
-9q - MDS	0.381031
t(11q23)/MLL - trisomy 13	0.388701
Complex_ del(5q) - del(7q)/7q-	0.39656
Complex_ untypical - inv(3)	0.403565
-5/7(q) - del(7q)/7q-	0.419776
Complex_ del(5q) - MPP	0.422704
Other - t(8;21)	0.447494
HSC - Other	0.44797
MM - Normal	0.452321
MPP - MY	0.45478
del(7q)/7q- - t(6;9)	0.463291
Complex - del(7q)/7q-	0.466471
Other - Trisomy 8	0.472319
AML+8 - Other	0.47428
MM - t(8;21)	0.474491
t(6;9) - trisomy 13	0.478602
AML+7 - Mono	0.492724
inv(3) - t(6;9)	0.498228
Complex_ untypical - t(11q23)/MLL	0.503736
-9q - inv(3)	0.506657
del(7q)/7q- - Normal	0.509287
HSC - t(6;9)	0.513988
-5/7(q) - t(8;21)	0.521921
AML+8 - inv(3)	0.521921
CMP - late_PM	0.521921
Complex - trisomy 13	0.521921
del(7q)/7q- - NA_Karyo	0.521921
early_PM - late_PM	0.521921
MM - t(8;16)	0.521921
Mono - PMN	0.521921
Other - t(8;16)	0.521921
Other - trisomy 13	0.521921
inv(16) - trisomy 13	0.522282
t(6;9) - Trisomy 8	0.527352
-5/7(q) - HSC	0.529398
del(5q) - trisomy 13	0.532344
Complex - Complex_ untypical	0.5328
-5/7(q) - t(8;16)	0.534644
-5/7(q) - Trisomy 8	0.534644
-9q - t(15;17)	0.534644
HSC - t(11q23)/MLL	0.55779
AML+8 - Complex_ untypical	0.568348
Normal - Other	0.568348
t(6;9) - t(8;21)	0.571181
-9q - AML+8	0.571829
del(5q) - t(11q23)/MLL	0.582861
Complex_ del(5q) - HSC	0.588699
-5/7(q) - t(15;17)	0.600791
Normal - t(8;16)	0.604257
NA_Karyo - t(8;16)	0.604772
NA_Karyo - Other	0.607609
AML+7 - inv(3)	0.611655
Normal - Trisomy 8	0.62151
early_PM - GMP	0.632947
del(5q) - Trisomy 8	0.637821
-5/7(q) - trisomy 13	0.639035
-9q - t(6;9)	0.641213
inv(16) - Trisomy 8	0.641213
NA_Karyo - Trisomy 8	0.641213
MM - Other	0.643699
Complex_ untypical - t(15;17)	0.654615
Normal - t(8;21)	0.654615
NA_Karyo - t(6;9)	0.660914
Complex_ untypical - inv(16)	0.661621
HSC - Normal	0.661621
t(8;16) - t(8;21)	0.661621
-5/7(q) - Normal	0.668794
del(7q)/7q- - t(8;21)	0.668794
Complex_ del(5q) - del(5q)	0.674527
HSC - NA_Karyo	0.674527
HSC - t(8;21)	0.674527
Complex - HSC	0.680619
Complex_ untypical - del(5q)	0.685436
-5/7(q) - MM	0.690198
-5/7(q) - AML+8	0.694485
NA_Karyo - t(8;21)	0.694485
Normal - t(6;9)	0.694485
t(6;9) - t(8;16)	0.696264
-9q - Other	0.700986
-5/7(q) - NA_Karyo	0.715795
del(7q)/7q- - inv(16)	0.715795
del(5q) - HSC	0.721826
NA_Karyo - trisomy 13	0.721826
AML+7 - PMN	0.721909
del(5q) - del(7q)/7q-	0.723387
del(7q)/7q- - t(8;16)	0.72377
-5/7(q) - -9q	0.730752
-9q - MPP	0.730752
Normal - trisomy 13	0.73239
Complex_ untypical - MM	0.745464
-9q - Normal	0.755394
HSC - inv(16)	0.764906
AML+8 - t(6;9)	0.779698
Complex - del(5q)	0.781395
inv(3) - PMN	0.781395
Other - t(6;9)	0.781395
Complex - Complex_ del(5q)	0.791505
-9q - MM	0.792317
del(7q)/7q- - trisomy 13	0.792317
-9q - Complex_ untypical	0.805802
-9q - t(11q23)/MLL	0.805802
Complex_ untypical - HSC	0.805802
t(8;21) - Trisomy 8	0.805802
t(11q23)/MLL - t(8;16)	0.806485
-9q - Complex_ del(5q)	0.808876
-9q - t(8;21)	0.812437
-9q - NA_Karyo	0.816872
-9q - inv(16)	0.823602
Complex_ untypical - del(7q)/7q-	0.823602
inv(16) - t(8;16)	0.823602
t(8;16) - Trisomy 8	0.823602
Complex_ del(5q) - t(8;16)	0.826478
Complex_ untypical - t(6;9)	0.826478
Complex_ untypical - t(8;16)	0.826478
MM - t(15;17)	0.826478
t(8;21) - trisomy 13	0.842817
Complex_ del(5q) - t(11q23)/MLL	0.8522
Complex - t(8;16)	0.85836
Complex_ untypical - trisomy 13	0.861624
t(8;16) - trisomy 13	0.861786
del(5q) - inv(16)	0.864273
AML+8 - t(15;17)	0.880662
-5/7(q) - Complex_ untypical	0.888773
t(15;17) - t(6;9)	0.896282
-9q - Trisomy 8	0.905251
del(5q) - t(8;16)	0.912784
-9q - del(5q)	0.929412
-5/7(q) - t(6;9)	0.944099
-9q - t(8;16)	0.944099
Complex_ untypical - t(8;21)	0.953814
Complex_ untypical - NA_Karyo	0.959071
Complex_ untypical - Normal	0.960114
del(7q)/7q- - HSC	0.962033
Complex_ untypical - Other	0.962203
-9q - HSC	0.966518
-9q - trisomy 13	0.98388
HSC - trisomy 13	0.98388
del(7q)/7q- - Trisomy 8	0.987152
-9q - Complex	0.991344
-9q - del(7q)/7q-	0.997128
-5/7(q) - Other	1
AML+8 - MM	1
CMP - MEP	1
Complex - t(11q23)/MLL	1
Complex_ untypical - Trisomy 8	1
HSC - t(8;16)	1
HSC - Trisomy 8	1
inv(3) - MM	1
MM - t(6;9)	1
NA_Karyo - Normal	1
trisomy 13 - Trisomy 8	1

## Sheet: Supp_Table_2
Patient ID	CKS1B Epression	CKS1i DSS	AGE AT DIAGNOSIS	GENDER	FAB SUBTYPE	SURVIVAL (YRS)	CYTOGENETIC GROUP	TP53 Status	WBC (x10e9/L)
AML1	0.337912		64	female	2ND AML	0.698152	+8, DER(12)T(3;12) EVI(3Q26) - 3 COPIES		37
AML2	0.257707	11.8	40	XY	AML M1 - Acute myeloblastic with minimal maturation	0.375086	COMPLEX	TP53:NM_001126114:exon7:c.G713A:p.C238Y (94.99%)	97.8
AML3	0.254858	13.2	69	XY	AML M5 - Acute monocytic leukemia	4.59411	DEL(5Q)		54
AML4	0.238016	10.8	43	male	AML M5A	0.361396	T(9;11)		217.5
AML5	0.193442	11.7	17	male	AML M5A	12.8214	INS(10;11)(P12;Q23Q21) MLL ABNORMALITY		162.1
AML6	0.179909	5.9	56	XY	AML M1 - Acute myeloblastic with minimal maturation	0.106776	COMPLEX	ENST00000420246:exon5:c.G475C:p.A159P (93.5%)	177
AML7	0.16971	10.6	61	XY	AML M4 - Acute myelomonocytic leukemia	0.577687	DEL(7Q),TRISOMONY 8,GAIN OF 11Q		105.2
AML8	0.15081	8.6	56	XY	AML M2 - Acute myeloblastic with maturation	0.17796	COMPLEX	ENST00000420246:exon5:c.G469T:p.V157F (61.6%)	4.4
AML9	0.131238	11.5	74	male	AML M5A	0.00821355	ADD(21)(P11.2)		45.7
AML10	0.12872	7.2	61	XY	AML M2 - Acute myeloblastic with maturation	0.744695	COMPLEX		29.1
AML11	0.127062	7.9	59	female	AML M5 - Acute monocytic leukemia	9.22108	DER(7)T(7;8)		4.3
AML12	0.109282	8.3	45	XY	AML M4 - Acute myelomonocytic leukemia	1.18275	11Q23		165.2
AML13	0.104405	6.4	56	XY	2ND AML	0.454483	COMPLEX		3.4
AML14	0.0981674		65	XX	2ND AML	0.164271	-7 +	TP53:NM_001126114:exon8:c.C833T:p.P278L (90.96%)	26.3
AML15	0.0945915	2.1	66	XX	2ND AML	0.0574949	TP53 (17P13) - DELETION	Deletion	2.5
AML16	0.0920711	7.1	29	XY	AML M2 - Acute myeloblastic with maturation	1.85352	T(6;9)		26.3
AML17	0.0755711		38	male	AML M1 - Acute myeloblastic with minimal maturation	2.41205	COMPLEX		283.8
AML18	0.0755378		60	XY	AML M1 - Acute myeloblastic with minimal maturation	0.804928	COMPLEX		73.6
AML19	0.0692298	8.5	61	XY	2ND AML	0.933607	DEL(7Q)		251
AML20	0.0613497		73	XY	AML M1 - Acute myeloblastic with minimal maturation	0.15332	-7 +		8.1
AML21	0.0459503		43	male	AML M5A	0.3	T(9;11)		159.6
AML22	0.042617		64	XX	NA	0.054757	COMPLEX		N/A
AML23	0.0371088	6.4	27	XY	AML M5 - Acute monocytic leukemia	8.81862	T(11;17) MLL (11Q23)		74.1
AML24	0.0366459		52	XY	AML M0 - Acute myeloblastic undifferentiated	0.698152	COMPLEX WITH T(10;11)	TP53:NM_001126114:exon7:c.T706C:p.Y236H (87.03%)	29.8
AML25	0.0336884	9.9	55	XY	AML M1 - Acute myeloblastic with minimal maturation	0.908966	T(6;9)		19.4
AML26	0.0325511		72	female	AML M2 - Acute myeloblastic with maturation	0.0684463	NORMAL		116.8
AML27	0.0253364		74	male	AML M5A	0.1	ADD(21)(P11.2)		174.1
AML28	0.0246566	4.7	36	XY	AML M5A	1.0486	T(6;11)(Q27;Q23)		59
AML29	0.0243036	10.8	42	female	2ND AML	0.394251	11P-, + CLONAL T(2;3)		71
AML30	0.0203265	2.7	46	XY	AML M2 - Acute myeloblastic with maturation	13.4894	7Q-		1.1
AML31	0.0198994	4.5	48	XY	AML M6 - Acute erythroid leukemia	0.750171	MONOSOMY 7	ENST00000420246:exon6:c.A659G:p.Y220C (73.3%)	3.3
AML32	0.0130452		64	XX	AML M5 - Acute monocytic leukemia	0.0054757	11Q23, MLL REARRANGEMENT	TP53:NM_001126114:exon4:c.G329C:p.R110P (98.97%)	76.2

## Sheet: Supp_Table_3
Drug/compound name	Mechanism/target	development phase	Supplier	Supplier reference	Label name	Solvent	Concentartaion range [nM]	Number of different drug concentartions used
CKS1i	SKP2 E3 Ligase Inhibitor	probe	Calbiochem	5.00519		DMSO	1 - 10000	7
Seliciclib	CDK2/7/9 inhibitor	Investigational (Ph 2)	LC Laboratories	R-1234	Roscovitine	DMSO	1 - 10000	7
AZD-5438	CDK1,2,9 inhibitor	Investigational (Ph 1)	Selleck	S2621	AZD-5438	DMSO	1 - 10000	7
Palbociclib	CDK4/6 inhibitor	Approved	Selleck	S1116-2	PD-0332991	AQ	1 - 10000	5
Milciclib	CDK2 inhibitor	Investigational (Ph 2)	Selleck	S2751	PHA-848125	DMSO	1 - 10000	7
Pevonedistat	NAE inhibitor	Investigational (Ph 1)	ChemieTek	CT-M4924	MLN4924	DMSO	1 - 10000	5
Bortezomib	Proteasome inhibitor (26S subunit)	Approved	ChemieTek	CT-BZ001	Bortezomib	DMSO	0.1 - 1000	5

## Sheet: Supp_Table_4
Patient ID	CKS1B Group	CKS1i Responder	Karyotype	Chr	Start	End	Ref	Alt	Func.refgene	Gene.refgene	ExonicFunc.refgene	AAChange.refgene	Frequency	CLINSIG	snp142	cosmic70	ExAC_ALL	FATHMM_noncoding	FATHMM_coding	cytoband	Sample	Genotype	Genotype_quality	Samtools_depth	Depth	Ref_depth	Alt_depth	Frequency	P.val	Ref_qual	Alt_qual	Ref_depth_forward	Ref_depth_reverse	Alt_depth_forward	Alt_depth_reverse	Noise Level	Strand Bias	Fraction not called	SIFT_score	SIFT_pred	Polyphen2_HDIV_score	Polyphen2_HDIV_pred	Polyphen2_HVAR_score	Polyphen2_HVAR_pred		Count	Depth for Calling	Count	INFO
AML1	High	N/A	+8, DER(12)T(3;12) EVI(3Q26) - 3 COPIES	chr4	106156913	106156914	AC	-	exonic	TET2	frameshift deletion	ENSG00000168769:ENST00000413648:exon2:c.1814_1815del:p.Y605fs,ENSG00000168769:ENST00000265149:exon3:c.1814_1815del:p.Y605fs,ENSG00000168769:ENST00000305737:exon3:c.1814_1815del:p.Y605fs,ENSG00000168769:ENST00000380013:exon3:c.1814_1815del:p.Y605fs,ENSG00000168769:ENST00000394764:exon3:c.1814_1815del:p.Y605fs,ENSG00000168769:ENST00000513237:exon3:c.1877_1878del:p.Y626fs,ENSG00000168769:ENST0000054…	90.5	0	0	0	0			4q24	T1553_S6	het	100		1065,10126			0.905								20	-100	0	0	0	0	0	0	0		1	11191
AML1	High	N/A	+8, DER(12)T(3;12) EVI(3Q26) - 3 COPIES	chr5	170837543	170837543	-	TCTG	exonic	NPM1	frameshift insertion	ENSG00000181163:ENST00000351986:exon10:c.772_773insTCTG:p.L258fs,ENSG00000181163:ENST00000296930:exon11:c.859_860insTCTG:p.L287fs,ENSG00000181163:ENST00000517671:exon12:c.859_860insTCTG:p.L287fs	49.2	Pathogenic|Pathogenic	0	ID=COSM158604;OCCURENCE=27(haematopoietic_and_lymphoid_tissue)	8.396e-06			5q35.1	T1553_S6	het	100		220213			0.492								20	-100	0	0	0	0	0	0	0		2	433
AML1	High	N/A	+8, DER(12)T(3;12) EVI(3Q26) - 3 COPIES	chr12	25398248	25398248	A	T	exonic	KRAS	nonsynonymous SNV	ENSG00000133703:ENST00000256078:exon2:c.T71A:p.I24N,ENSG00000133703:ENST00000311936:exon2:c.T71A:p.I24N,ENSG00000133703:ENST00000556131:exon2:c.T71A:p.I24N,ENSG00000133703:ENST00000557334:exon2:c.T71A:p.I24N	46.5	0	0	ID=COSM87313;OCCURENCE=1(endometrium),1(ovary)	0			12p12.1	T1553_S6	het	100		3395,2968			0.465								20	-100	0.0615	0	D	1	D	0.995	D		1	6381
AML1	High	N/A	+8, DER(12)T(3;12) EVI(3Q26) - 3 COPIES	chr17	74732959	74732959	G	C	exonic	SRSF2	nonsynonymous SNV	ENSG00000161547:ENST00000358156:exon1:c.C284G:p.P95R,ENSG00000161547:ENST00000359995:exon1:c.C284G:p.P95R,ENSG00000161547:ENST00000392485:exon1:c.C284G:p.P95R,ENSG00000161547:ENST00000452355:exon1:c.C284G:p.P95R,ENSG00000161547:ENST00000508921:exon1:c.C284G:p.P95R,ENSG00000161547:ENST00000583836:exon1:c.C284G:p.P95R,ENSG00000161547:ENST00000585202:exon1:c.C284G:p.P95R	45.4	0	0	ID=COSM211661;OCCURENCE=30(haematopoietic_and_lymphoid_tissue)	8.269e-05			17q25.1	T1553_S6	het	100		981841			0.454								20	-100	0.0253	0.021	D	1	D	0.99	D		1	1851
AML2	High	Responder	44+I:LX,-Y,del(1)(p3p3),-5,-6,der(7;17)(p10;q10),-9,-16,	chr17	7577568	7577568	C	T	exonic	TP53	nonsynonymous SNV	TP53:NM_001126115:exon3:c.G317A:p.C106Y,TP53:NM_001126116:exon3:c.G317A:p.C106Y,TP53:NM_001126117:exon3:c.G317A:p.C106Y,TP53:NM_001276697:exon3:c.G236A:p.C79Y,TP53:NM_001276698:exon3:c.G236A:p.C79Y,TP53:NM_001276699:exon3:c.G236A:p.C79Y,TP53:NM_001126118:exon6:c.G596A:p.C199Y,TP53:NM_000546:exon7:c.G713A:p.C238Y,TP53:NM_001126112:exon7:c.G713A:p.C238Y,TP53:NM_001126113:exon7:c.G713A:p.C238Y,TP53:…	94.99%	Pathogenic|Likely pathogenic|Uncertain significance|Likely pathogenic|Likely pathogenic|Likely pathogenic|Likely pathogenic|Likely pathogenic|Likely pathogenic|Likely pathogenic|Likely pathogenic|Likely pathogenic|Likely pathogenic|Likely pathogenic|Likely pathogenic|Likely pathogenic|Likely pathogenic|Likely pathogenic|Likely pathogenic|Likely pathogenic	0	ID=COSM3388191,COSM1649400,COSM179812,COSM179813,COSM11059,COSM179811;OCCURENCE=2(endometrium),5(soft_tissue),5(ovary),9(large_intestine),7(pancreas),1(skin),12(breast),7(oesophagus),1(bone),1(upper_aerodigestive_tract),1(stomach),4(central_nervous_system),8(haematopoietic_and_lymphoid_tissue),2(lung)	1.648e-05	0.99186	0.99048	17p13.1	R6357_S5	1/1	255	14411	14411	703	13688	94.99%	0	65	67	703	0	13684	4
AML2	High	Responder	44+I:LX,-Y,del(1)(p3p3),-5,-6,der(7;17)(p10;q10),-9,-16,	chr19	33792731	33792731	-	GCGGGT	exonic	CEBPA	nonframeshift insertion	CEBPA:NM_001285829:exon1:c.232_233insACCCGC:p.P78delinsHPP,CEBPA:NM_001287424:exon1:c.694_695insACCCGC:p.P232delinsHPP,CEBPA:NM_001287435:exon1:c.547_548insACCCGC:p.P183delinsHPP,CEBPA:NM_004364:exon1:c.589_590insACCCGC:p.P197delinsHPP	31.98%	Likely benign|Benign	0	0	0.0454	0	0	19q13.11	R6357_S5	0/1	255	419	419	275	134	31.98%	9.3719e-47	63	59	275	0	134	0
AML3	High	Responder	45~46,XY,-5,+6,+7,-8,add(11)(q23),add (12)(p13),der(13;15)(q10;q10),-16,add(17)(p12),1~2r,+3~5mar[cp10]	chr17	7578455	7578455	C	G	exonic	TP53	nonsynonymous SNV	ENSG00000141510:ENST00000509690:exon2:c.G79C:p.A27P,ENSG00000141510:ENST00000359597:exon4:c.G475C:p.A159P,ENSG00000141510:ENST00000413465:exon4:c.G475C:p.A159P,ENSG00000141510:ENST00000514944:exon4:c.G196C:p.A66P,ENSG00000141510:ENST00000269305:exon5:c.G475C:p.A159P,ENSG00000141510:ENST00000420246:exon5:c.G475C:p.A159P,ENSG00000141510:ENST00000445888:exon5:c.G475C:p.A159P,ENSG00000141510:ENST0000…	93.5	Uncertain significance	0	ID=COSM562626,COSM562627,COSM562625,COSM562628,COSM1649380,COSM43836;OCCURENCE=3(upper_aerodigestive_tract),6(lung),1(thyroid),1(haematopoietic_and_lymphoid_tissue),1(breast),3(large_intestine),4(liver)	0			17p13.1	C1099_S3	het	100		101,1591			0.935								20	-100	0.1973	0.001	D	1	D	0.997	D		1	1701
AML3	High	Responder	45~46,XY,-5,+6,+7,-8,add(11)(q23),add (12)(p13),der(13;15)(q10;q10),-16,add(17)(p12),1~2r,+3~5mar[cp10]	chrX	123184977	123184988	GAAGTAAGACTC	TAATTAAGACTA	exonic	STAG2	nonframeshift substitution	ENSG00000101972:ENST00000354548:exon11:c.817_828TAATTAAGACTA,ENSG00000101972:ENST00000371157:exon11:c.1024_1035TAATTAAGACTA,ENSG00000101972:ENST00000455404:exon11:c.1024_1035TAATTAAGACTA,ENSG00000101972:ENST00000218089:exon12:c.1024_1035TAATTAAGACTA,ENSG00000101972:ENST00000371144:exon12:c.1024_1035TAATTAAGACTA,ENSG00000101972:ENST00000371145:exon12:c.1024_1035TAATTAAGACTA,ENSG00000101972:ENST000…	11.8	0	0	0	0			Xq25	C1099_S3	het	100		134,18			0.118								20	-100	0.7291	0	0	0	0	0	0		1	152
AML4	High	Responder	46,XX,t(6;11)(q27;q23),del(11)(p13p15)[10].nucish(MLLx2)(5'MLL sep 3'MLLx1)[92/100]	chr1	115256529	115256529	T	C	exonic	NRAS	nonsynonymous SNV	NRAS:NM_002524:exon3:c.A182G:p.Q61R		Pathogenic|Pathogenic|Pathogenic|Pathogenic|Pathogenic|Pathogenic|Pathogenic|Likely pathogenic|Likely pathogenic|Likely pathogenic|Likely pathogenic|Likely pathogenic|Likely pathogenic|Pathogenic|Likely pathogenic|Likely pathogenic|Likely pathogenic|Likely pathogenic|Pathogenic|Likely pathogenic|Likely pathogenic|Likely pathogenic|Likely pathogenic|Likely pathogenic	rs11554290	ID=COSM584;OCCURENCE=4(soft_tissue),3(ovary),4(endometrium),474(skin),7(breast),1(small_intestine),7(urinary_tract),7(adrenal_gland),1(liver),4(eye),2(pancreas),4(biliary_tract),49(large_intestine),5(central_nervous_system),49(NS),289(thyroid),12(lung),9(meninges),3(testis),69(haematopoietic_and_lymphoid_tissue)	0	0.99092	0.98635	1p13.2	T7880_S3	0/1	12	37	37	33	4	10.81%	0.057399	58	60	33	0	4	0
AML4	High	Responder	46,XX,t(6;11)(q27;q23),del(11)(p13p15)[10].nucish(MLLx2)(5'MLL sep 3'MLLx1)[92/100]	chr11	118307357	118307374	CCCCCGGTCGGCGGTGGC	-	exonic	KMT2A	nonframeshift deletion	KMT2A:NM_001197104:exon1:c.130_147del:p.44_49del,KMT2A:NM_005933:exon1:c.130_147del:p.44_49del		0	0	0	0	0	0	11q23.3	T7880_S3	0/1	12	23	22	18	4	18.18%	0.053885	35	36	18	0	4	0
AML4	High	Responder	46,XX,t(6;11)(q27;q23),del(11)(p13p15)[10].nucish(MLLx2)(5'MLL sep 3'MLLx1)[92/100]	chr11	118307377	118307377	C	-	exonic	KMT2A	frameshift deletion	KMT2A:NM_001197104:exon1:c.150delC:p.G50fs,KMT2A:NM_005933:exon1:c.150delC:p.G50fs		0	0	0	0	0	0	11q23.3	T7880_S3	0/1	12	23	23	19	4	17.39%	0.054264	36	34	19	0	4	0
AML5	High	Responder	46XY,ins(10;11)(p12;q23q21)[10]	chr3	128204917	128204917	G	A	exonic	GATA2	nonsynonymous SNV	GATA2:NM_001145662:exon3:c.C524T:p.P175L,GATA2:NM_032638:exon3:c.C524T:p.P175L,GATA2:NM_001145661:exon4:c.C524T:p.P175L	10.42%	0	0	0	0	0.95669	0.9971	3q21.3	R6171_S6	0/1	46	152	144	129	15	10.42%	2.0785e-05	33	34	0	129	0	15
AML5	High	Responder	46XY,ins(10;11)(p12;q23q21)[10]	chr11	118374046	118374046	G	A	exonic	KMT2A	nonsynonymous SNV	KMT2A:NM_001197104:exon27:c.G7439A:p.R2480Q,KMT2A:NM_005933:exon27:c.G7430A:p.R2477Q	48.72%	0	0	0	0	0.89912	0.90324	11q23.3	R6171_S6	0/1	255	17881	17146	8760	8349	48.72%	0	34	35	8760	0	8349	0
AML5	High	Responder	46XY,ins(10;11)(p12;q23q21)[10]	chr12	112888198	112888198	G	A	exonic	PTPN11	nonsynonymous SNV	PTPN11:NM_001330437:exon3:c.G214A:p.A72T,PTPN11:NM_002834:exon3:c.G214A:p.A72T,PTPN11:NM_080601:exon3:c.G214A:p.A72T	49.32%	Likely pathogenic|Likely pathogenic|Likely pathogenic|Likely pathogenic|Likely pathogenic	0	ID=COSM13014;OCCURENCE=1(small_intestine),3(autonomic_ganglia),1(soft_tissue),27(haematopoietic_and_lymphoid_tissue)	0	0.99179	0.98978	12q24.13	R6171_S6	0/1	255	16870	16869	8507	8306	49.32%	0	65	66	8501	6	8306	0
AML5	High	Responder	46XY,ins(10;11)(p12;q23q21)[10]	chr21	44514780	44514780	C	T	exonic	U2AF1,U2AF1L5	nonsynonymous SNV	U2AF1:NM_001025203:exon6:c.G467A:p.R156H,U2AF1L5:NM_001320646:exon6:c.G467A:p.R156H,U2AF1L5:NM_001320648:exon6:c.G467A:p.R156H,U2AF1L5:NM_001320650:exon6:c.G353A:p.R118H,U2AF1:NM_006758:exon6:c.G467A:p.R156H,U2AF1:NM_001025204:exon7:c.G248A:p.R83H,U2AF1L5:NM_001320651:exon7:c.G248A:p.R83H	43.57%	0	0	ID=COSM1235015,COSM1235014;OCCURENCE=1(haematopoietic_and_lymphoid_tissue),1(breast)	1.653e-05	0.98664	0.98114	21q22.3	R6171_S6	0/1	255	5946	5815	3274	2532	43.57%	0	35	35	3274	0	2532	0
AML6	High	Non-Responder	COMPLEX (no more info)	chr12	12022540	12022540	G	TTGTCCCCT	exonic	ETV6	frameshift substitution	ENSG00000139083:ENST00000396373:exon5:c.646delinsTTGTCCCCT	29.1	0	0	0	0			12p13.2	C1520_S6	het	100		2338958			0.291								20	-100	0.1264	0	0	0	0	0	0		1	3296
AML6	High	Non-Responder	COMPLEX (no more info)	chrX	133549137	133549137	G	A	exonic	PHF6	nonsynonymous SNV	ENSG00000156531:ENST00000416404:exon7:c.G719A:p.R240Q,ENSG00000156531:ENST00000332070:exon8:c.G821A:p.R274Q,ENSG00000156531:ENST00000370799:exon8:c.G824A:p.R275Q,ENSG00000156531:ENST00000370800:exon8:c.G824A:p.R275Q,ENSG00000156531:ENST00000370803:exon8:c.G821A:p.R274Q,ENSG00000156531:ENST00000394292:exon8:c.G824A:p.R275Q	97.1	0	0	ID=COSM306061;OCCURENCE=1(haematopoietic_and_lymphoid_tissue)	0			Xq26.2	C1520_S6	het	100		75,2584			0.971								20	-100	0.0155	0.003	D	0.998	D	0.988	D		1	2662
AML7	High	Responder	46,XY,der(4)t(4;11)(q35;q11),del(7)(q22q36)[cp6]/47,XY,+8[2]/46,XY[6].nuc ish(MYC,D8Z2)x3[6/100]	chr1	115256529	115256529	T	G	exonic	NRAS	nonsynonymous SNV	ENSG00000213281:ENST00000369535:exon3:c.A182C:p.Q61P	35.8	Pathogenic|Likely pathogenic|Likely pathogenic|Likely pathogenic|Likely pathogenic|Likely pathogenic|Likely pathogenic|Likely pathogenic|Likely pathogenic|Likely pathogenic|Pathogenic|Likely pathogenic|Likely pathogenic|Likely pathogenic|Likely pathogenic|Likely pathogenic|Likely pathogenic|Likely pathogenic|Likely pathogenic|Likely pathogenic	rs11554290	ID=COSM582;OCCURENCE=21(haematopoietic_and_lymphoid_tissue),2(skin)	0			1p13.2	T5062_S1	het	100		2309,1296			0.358								19	-46.9751	0.1233	0.001	D	0.239	B	0.49	P		1	3618
AML7	High	Responder	46,XY,der(4)t(4;11)(q35;q11),del(7)(q22q36)[cp6]/47,XY,+8[2]/46,XY[6].nuc ish(MYC,D8Z2)x3[6/100]	chr2	25457242	25457242	C	T	exonic	DNMT3A	nonsynonymous SNV	ENSG00000119772:ENST00000402667:exon18:c.G1976A:p.R659H,ENSG00000119772:ENST00000380746:exon19:c.G2078A:p.R693H,ENSG00000119772:ENST00000264709:exon23:c.G2645A:p.R882H,ENSG00000119772:ENST00000321117:exon23:c.G2645A:p.R882H	44.4	Likely pathogenic|Pathogenic|Likely pathogenic|Pathogenic	rs147001633	ID=COSM52944,COSM442676;OCCURENCE=1(breast),410(haematopoietic_and_lymphoid_tissue)	0.0005			2p23.3	T5062_S1	het	100		1622,1302			0.444								20	-100	0.0645	0.002	D	0.651	P	0.043	B		2	2930
AML7	High	Responder	46,XY,der(4)t(4;11)(q35;q11),del(7)(q22q36)[cp6]/47,XY,+8[2]/46,XY[6].nuc ish(MYC,D8Z2)x3[6/100]	chr15	90631934	90631934	C	T	exonic	IDH2	nonsynonymous SNV	ENSG00000182054:ENST00000539790:exon2:c.G29A:p.R10Q,ENSG00000182054:ENST00000330062:exon4:c.G419A:p.R140Q,ENSG00000182054:ENST00000540499:exon4:c.G263A:p.R88Q	49.6	Pathogenic|Pathogenic|Pathogenic|Likely pathogenic|Likely pathogenic|Likely pathogenic|Likely pathogenic	rs121913502	ID=COSM41590;OCCURENCE=417(haematopoietic_and_lymphoid_tissue),1(NS)	9.884e-05			15q26.1	T5062_S1	het	100		3207,3170			0.496								20	-100	0.0691	0	D	1	D	0.998	D		2	6387
AML7	High	Responder	46,XY,der(4)t(4;11)(q35;q11),del(7)(q22q36)[cp6]/47,XY,+8[2]/46,XY[6].nuc ish(MYC,D8Z2)x3[6/100]	chr17	74732959	74732959	-	GGC	exonic	SRSF2	nonframeshift insertion	ENSG00000161547:ENST00000358156:exon1:c.283_284insGCC:p.P95delinsRP,ENSG00000161547:ENST00000359995:exon1:c.283_284insGCC:p.P95delinsRP,ENSG00000161547:ENST00000392485:exon1:c.283_284insGCC:p.P95delinsRP,ENSG00000161547:ENST00000452355:exon1:c.283_284insGCC:p.P95delinsRP,ENSG00000161547:ENST00000508921:exon1:c.283_284insGCC:p.P95delinsRP,ENSG00000161547:ENST00000583836:exon1:c.283_284insGCC:p.P95…	37.4	0	0	0	0			17q25.1	T5062_S1	het	100		1085649			0.374								20	-100	0	0	0	0	0	0	0		1	1734
AML8	High	Responder	46~49,XY,-4,-5,add(12)(p1),-14,-16,-17,?18,-20,der(21)t(4;21)(q12;q22),-22	chr4	106155778	106155778	-	A	exonic	TET2	frameshift insertion	ENSG00000168769:ENST00000413648:exon2:c.680dupA:p.E227fs,ENSG00000168769:ENST00000265149:exon3:c.680dupA:p.E227fs,ENSG00000168769:ENST00000305737:exon3:c.680dupA:p.E227fs,ENSG00000168769:ENST00000380013:exon3:c.680dupA:p.E227fs,ENSG00000168769:ENST00000394764:exon3:c.680dupA:p.E227fs,ENSG00000168769:ENST00000513237:exon3:c.743dupA:p.E248fs,ENSG00000168769:ENST00000540549:exon3:c.680dupA:p.E227fs,…	60.2	0	0	0	1.652e-05			4q24	R6679_S2	het	100		2682,4049			0.602								20	-100	0	0	0	0	0	0	0		1	6731
AML8	High	Responder	46~49,XY,-4,-5,add(12)(p1),-14,-16,-17,?18,-20,der(21)t(4;21)(q12;q22),-23	chr17	7578461	7578461	C	A	exonic	TP53	nonsynonymous SNV	ENSG00000141510:ENST00000509690:exon2:c.G73T:p.V25F,ENSG00000141510:ENST00000359597:exon4:c.G469T:p.V157F,ENSG00000141510:ENST00000413465:exon4:c.G469T:p.V157F,ENSG00000141510:ENST00000514944:exon4:c.G190T:p.V64F,ENSG00000141510:ENST00000269305:exon5:c.G469T:p.V157F,ENSG00000141510:ENST00000420246:exon5:c.G469T:p.V157F,ENSG00000141510:ENST00000445888:exon5:c.G469T:p.V157F,ENSG00000141510:ENST0000…	61.6	Pathogenic	rs121912654	ID=COSM131481,COSM1679513,COSM131483,COSM3388217,COSM131482,COSM131480,COSM10670;OCCURENCE=11(oesophagus),1(vulva),1(bone),20(upper_aerodigestive_tract),1(thymus),3(stomach),3(central_nervous_system),5(haematopoietic_and_lymphoid_tissue),47(lung),2(endometrium),2(soft_tissue),7(ovary),7(large_intestine),2(biliary_tract),1(prostate),27(liver),2(kidney),3(pancreas),1(adrenal_gland),3(urinary_tract)…	0			17p13.1	R6679_S2	het	100		753,1225			0.616								20	-100	0.2651	0.007	D	1	D	0.997	D		1	1988
AML9	High	Responder	46,XY,del(7)(q22q36)[10]	chr2	25457243	25457243	G	A	exonic	DNMT3A	nonsynonymous SNV	DNMT3A:NM_001320893:exon18:c.C2188T:p.R730C,DNMT3A:NM_153759:exon19:c.C2077T:p.R693C,DNMT3A:NM_022552:exon23:c.C2644T:p.R882C,DNMT3A:NM_175629:exon23:c.C2644T:p.R882C	46.21%	Likely pathogenic|Pathogenic|Likely pathogenic	rs377577594	ID=COSM1166704,COSM53042;OCCURENCE=161(haematopoietic_and_lymphoid_tissue)	0.0004	0.99358	0.99135	2p23.3	T7714_S4	0/1	255	6056	6053	3251	2797	46.21%	0	58	60	3248	3	2774	23
AML9	High	Responder	46,XY,del(7)(q22q36)[10]	chr21	36252866	36252866	G	A	exonic	RUNX1	stopgain	RUNX1:NM_001001890:exon2:c.C415T:p.R139X,RUNX1:NM_001122607:exon2:c.C415T:p.R139X,RUNX1:NM_001754:exon5:c.C496T:p.R166X	50.7%	0	0	ID=COSM24769;OCCURENCE=6(haematopoietic_and_lymphoid_tissue)	0	0.85394	0.86146	21q22.12	T7714_S4	0/1	255	14769	13906	6843	7049	50.7%	0	35	35	6843	0	7049	0
AML9	High	Responder	46,XY,del(7)(q22q36)[10]	chr21	36252919	36252919	-	TAGCATTTCT	exonic	RUNX1	frameshift insertion	RUNX1:NM_001001890:exon2:c.361_362insAGAAATGCTA:p.T121fs,RUNX1:NM_001122607:exon2:c.361_362insAGAAATGCTA:p.T121fs,RUNX1:NM_001754:exon5:c.442_443insAGAAATGCTA:p.T148fs	37.49%	0	0	0	0	0	0	21q22.12	T7714_S4	0/1	255	14791	14781	8890	5544	37.49%	0	64	63	8888	2	5539	5
AML9	High	Responder	46,XY,del(7)(q22q36)[10]	chr21	44524456	44524456	G	A	exonic	U2AF1,U2AF1L5	nonsynonymous SNV	U2AF1:NM_001025203:exon2:c.C101T:p.S34F,U2AF1L5:NM_001320646:exon2:c.C101T:p.S34F,U2AF1L5:NM_001320648:exon2:c.C101T:p.S34F,U2AF1L5:NM_001320650:exon2:c.C16T:p.L6F,U2AF1:NM_006758:exon2:c.C101T:p.S34F	63.32%	Likely pathogenic|Likely pathogenic|Likely pathogenic|Likely pathogenic|Likely pathogenic|Likely pathogenic|Likely pathogenic|Likely pathogenic|Likely pathogenic	rs371769427	ID=COSM166866,COSM1142948;OCCURENCE=3(urinary_tract),3(liver),4(pancreas),3(endometrium),14(lung),36(haematopoietic_and_lymphoid_tissue),1(stomach)	4.213e-05	0.98119	0.98129	21q22.3	T7714_S4	0/1	255	7347	7344	2682	4648	63.32%	0	61	66	2680	2	4646	2
AML10	High	Responder	46XY, COMPLEX, t(8;9)(q24;q32) [2(+2)]	chr1	115258744	115258744	C	T	exonic	NRAS	nonsynonymous SNV	NRAS:NM_002524:exon2:c.G38A:p.G13D	43.42%	Pathogenic|Pathogenic|Pathogenic|Pathogenic|Likely pathogenic|Likely pathogenic|Likely pathogenic|Likely pathogenic|Pathogenic|Likely pathogenic|Likely pathogenic|Likely pathogenic|Likely pathogenic|Likely pathogenic	rs121434596	ID=COSM573;OCCURENCE=6(large_intestine),24(skin),1(endometrium),181(haematopoietic_and_lymphoid_tissue),1(thyroid),2(upper_aerodigestive_tract),1(NS)	8.236e-06	0.9605	0.91084	1p13.2	R5278_S1	0/1	255	22513	21548	12156	9346	43.42%	0	33	35	12156	0	9346	0
AML10	High	Responder	46XY, COMPLEX, t(8;9)(q24;q32) [2(+2)]	chr4	106155496	106155496	C	-	exonic	TET2	frameshift deletion	TET2:NM_001127208:exon3:c.397delC:p.P133fs,TET2:NM_017628:exon3:c.397delC:p.P133fs	45.57%	0	0	0	0	0	0	4q24	R5278_S1	0/1	255	14956	14952	8079	6801	45.57%	0	68	68	8074	5	6790	11
AML10	High	Responder	46XY, COMPLEX, t(8;9)(q24;q32) [2(+2)]	chr4	106180844	106180844	G	A	exonic	TET2	stopgain	TET2:NM_001127208:exon7:c.G3872A:p.W1291X	45.82%	0	0	0	0	0.99474	0.98856	4q24	R5278_S1	0/1	255	18099	17404	9408	7966	45.82%	0	35	35	9408	0	7966	0
AML10	High	Responder	46XY, COMPLEX, t(8;9)(q24;q32) [2(+2)]	chr11	118307387	118307387	C	T	exonic	KMT2A	nonsynonymous SNV	KMT2A:NM_001197104:exon1:c.C160T:p.P54S,KMT2A:NM_005933:exon1:c.C160T:p.P54S	22.22%	0	0	0	0	0.91394	0.60208	11q23.3	R5278_S1	0/1	19	36	27	21	6	22.22%	0.011461	34	34	21	0	6	0
AML10	High	Responder	46XY, COMPLEX, t(8;9)(q24;q32) [2(+2)]	chr17	74732959	74732959	G	C	exonic	SRSF2	nonsynonymous SNV	SRSF2:NM_001195427:exon1:c.C284G:p.P95R,SRSF2:NM_003016:exon1:c.C284G:p.P95R	51.54%	0	0	ID=COSM211661;OCCURENCE=30(haematopoietic_and_lymphoid_tissue)	8.269e-05	0.95277	0.91368	17q25.1	R5278_S1	0/1	255	5165	5165	2497	2662	51.54%	0	62	65	2496	1	2660	2
AML10	High	Responder	46XY, COMPLEX, t(8;9)(q24;q32) [2(+2)]	chr20	31023821	31023821	G	T	exonic	ASXL1	nonsynonymous SNV	ASXL1:NM_015338:exon12:c.G3306T:p.E1102D	47.68%	not provided|Likely benign	rs139115934	ID=COSM36205;OCCURENCE=15(haematopoietic_and_lymphoid_tissue)	0.0101	0.94093	0.94983	20q11.21	R5278_S1	0/1	255	19357	18648	9681	8890	47.68%	0	35	35	0	9681	0	8890
AML10	High	Responder	46XY, COMPLEX, t(8;9)(q24;q32) [2(+2)]	chrX	129147455	129147455	T	C	exonic	BCORL1	nonsynonymous SNV	BCORL1:NM_001184772:exon3:c.T707C:p.L236P,BCORL1:NM_021946:exon3:c.T707C:p.L236P	11.11%	0	0	0	0	0.97652	0.22213	Xq26.1	R5278_S1	0/1	21	69	64	56	7	11.11%	0.0065529	34	36	0	56	0	7
AML11	High	Responder	46,XX,DER(7)T(7;8)(P2;Q13)[10]; M5A	chr1	115258747	115258747	C	T	exonic	NRAS	nonsynonymous SNV	ENSG00000213281:ENST00000369535:exon2:c.G35A:p.G12D	22.5	Pathogenic|Pathogenic|Pathogenic|Likely pathogenic|Pathogenic|Likely pathogenic|Pathogenic|Likely pathogenic|Likely pathogenic|Likely pathogenic|Pathogenic|Likely pathogenic	rs121913237	ID=COSM564;OCCURENCE=60(skin),3(biliary_tract),49(large_intestine),1(genital_tract),1(kidney),1(pancreas),1(ovary),2(soft_tissue),4(endometrium),2(thyroid),1(lung),3(testis),324(haematopoietic_and_lymphoid_tissue),3(central_nervous_system),1(upper_aerodigestive_tract),2(NS)	8.237e-06			1p13.2	T2410_S1	het	100		5959,1729			0.225								20	-100	0.0863	0.011	D	0.372	B	0.399	B		2	7693
AML12	High	Responder	46,XY,dir ins(6;11)(q27;q13q23)	chr7	101891987	101891987	C	A	exonic	CUX1	nonsynonymous SNV	CUX1:NM_001202543:exon24:c.C4216A:p.P1406T,CUX1:NM_181552:exon24:c.C4183A:p.P1395T	16.9%	0	0	0	0	0.32234	0.01139	7q22.1	x7892_S2	0/1	38	71	71	59	12	16.9%	0.00014713	66	50	59	0	10	2
AML13	High	Non-Responder	Complex	chr4	106196819	106196819	G	T	exonic	TET2	nonsynonymous SNV	ENSG00000168769:ENST00000380013:exon11:c.G5152T:p.V1718L,ENSG00000168769:ENST00000513237:exon11:c.G5215T:p.V1739L,ENSG00000168769:ENST00000540549:exon11:c.G5152T:p.V1718L	0.485		rs142312318	ID=COSM41742;OCCURENCE=10(haematopoietic_and_lymphoid_tissue)	0.0030			4q24	R9527_S6																			T								3	DP=5707;AA=G;GMAF=T|0.000599;AF1000G=0.000599;EVS=0.004818|101|2283;phyloP=-0.294;cosmic=1|COSM41742;clinvar=1|not_provided;CSQT=1|TET2|ENST00000540549|missense_variant
AML13	High	Non-Responder	Complex	chr17	7577538	7577538	C	T	exonic	TP53	nonsynonymous SNV	ENSG00000141510:ENST00000509690:exon4:c.G347A:p.R116Q,ENSG00000141510:ENST00000359597:exon6:c.G743A:p.R248Q,ENSG00000141510:ENST00000413465:exon6:c.G743A:p.R248Q,ENSG00000141510:ENST00000514944:exon6:c.G464A:p.R155Q,ENSG00000141510:ENST00000269305:exon7:c.G743A:p.R248Q,ENSG00000141510:ENST00000420246:exon7:c.G743A:p.R248Q,ENSG00000141510:ENST00000445888:exon7:c.G743A:p.R248Q,ENSG00000141510:ENST0…	0.5		rs11540652	ID=COSM99021,COSM99020,COSM10662,COSM99602,COSM3356964,COSM1640830;OCCURENCE=37(urinary_tract),1(adrenal_gland),2(kidney),17(pancreas),8(liver),5(prostate),154(large_intestine),4(biliary_tract),72(breast),13(skin),7(small_intestine),12(endometrium),1(pituitary),32(ovary),3(cervix),58(haematopoietic_and_lymphoid_tissue),1(pleura),5(thyroid),1(peritoneum),18(lung),37(upper_aerodigestive_tract),2(NS…	5.768e-05			17p13.1	R9527_S6																			D								1	DP=8776;EVS=0.000077|126|6503;phyloP=3.645;cosmic=1|COSM10662,1|COSM1640830,1|COSM3356964,1|COSM99020,1|COSM99021,1|COSM99602;clinvar=1|pathogenic,1|conflicting_interpretations_of_pathogenicity,1|pathogenic,1|pathogenic,1|pathogenic,1|pathogenic;CSQT=1|TP53|ENST00000269305|missense_variant
AML13	High	Non-Responder	Complex	chr20	31022936	31022936	-	C	exonic	ASXL1	frameshift insertion	ENSG00000171456:ENST00000306058:exon12:c.2407dupC:p.V802fs,ENSG00000171456:ENST00000375687:exon13:c.2422dupC:p.V807fs	0.247		.	.	.			20q11.21	R9527_S6																			.								1	DP=6807;CSQT=1|ASXL1|ENST00000375687|frameshift_variant
AML13	High	Non-Responder	Complex	chr21	36164601	36164601	G	A	exonic	RUNX1	nonsynonymous SNV	ENSG00000159216:ENST00000399240:exon5:c.C1001T:p.P334L,ENSG00000159216:ENST00000344691:exon6:c.C1193T:p.P398L,ENSG00000159216:ENST00000325074:exon7:c.C1238T:p.P413L,ENSG00000159216:ENST00000300305:exon8:c.C1274T:p.P425L,ENSG00000159216:ENST00000437180:exon9:c.C1274T:p.P425L	0.308		.	ID=COSM87293;OCCURENCE=1(haematopoietic_and_lymphoid_tissue)	.			21q22.12	R9527_S6																			D								3	DP=26;phyloP=5.309;cosmic=1|COSM87293;CSQT=1|RUNX1|ENST00000300305|missense_variant;CSQR=1|ENSR00001727644|regulatory_region_variant
AML14	High	N/A	46XX,del(5)(q13q33) [8]	chr1	115256529	115256529	T	C	exonic	NRAS	nonsynonymous SNV	NRAS:NM_002524:exon3:c.A182G:p.Q61R	48.84%	Pathogenic|Pathogenic|Pathogenic|Pathogenic|Pathogenic|Pathogenic|Pathogenic|Likely pathogenic|Likely pathogenic|Likely pathogenic|Likely pathogenic|Likely pathogenic|Likely pathogenic|Pathogenic|Likely pathogenic|Likely pathogenic|Likely pathogenic|Likely pathogenic|Pathogenic|Likely pathogenic|Likely pathogenic|Likely pathogenic|Likely pathogenic|Likely pathogenic	rs11554290	ID=COSM584;OCCURENCE=4(soft_tissue),3(ovary),4(endometrium),474(skin),7(breast),1(small_intestine),7(urinary_tract),7(adrenal_gland),1(liver),4(eye),2(pancreas),4(biliary_tract),49(large_intestine),5(central_nervous_system),49(NS),289(thyroid),12(lung),9(meninges),3(testis),69(haematopoietic_and_lymphoid_tissue)	0	0.99092	0.98635	1p13.2	F9141_S2	0/1	77	43	43	22	21	48.84%	1.8298e-08	55	56	22	0	21	0
AML14	High	N/A	46XX,del(5)(q13q33) [8]	chr17	7577105	7577105	G	A	exonic	TP53	nonsynonymous SNV	TP53:NM_001126115:exon4:c.C437T:p.P146L,TP53:NM_001126116:exon4:c.C437T:p.P146L,TP53:NM_001126117:exon4:c.C437T:p.P146L,TP53:NM_001276697:exon4:c.C356T:p.P119L,TP53:NM_001276698:exon4:c.C356T:p.P119L,TP53:NM_001276699:exon4:c.C356T:p.P119L,TP53:NM_001126118:exon7:c.C716T:p.P239L,TP53:NM_000546:exon8:c.C833T:p.P278L,TP53:NM_001126112:exon8:c.C833T:p.P278L,TP53:NM_001126113:exon8:c.C833T:p.P278L,TP…	90.96%	Pathogenic|Likely pathogenic|Likely pathogenic|Likely pathogenic|Likely pathogenic|Likely pathogenic|Likely pathogenic|Likely pathogenic|Likely pathogenic|Likely pathogenic|Likely pathogenic|Likely pathogenic|Likely pathogenic|Likely pathogenic	0	ID=COSM129831,COSM3378341,COSM10863,COSM1646812;OCCURENCE=4(haematopoietic_and_lymphoid_tissue),1(thyroid),4(lung),5(upper_aerodigestive_tract),3(oesophagus),1(central_nervous_system),1(stomach),1(pancreas),3(liver),8(kidney),10(large_intestine),12(skin),3(breast),2(ovary),1(soft_tissue)	0	0.98873	0.99573	17p13.1	F9141_S2	1/1	255	8390	8063	712	7334	90.96%	0	34	35	0	712	0	7334
AML14	High	N/A	46XX,del(5)(q13q33) [8]	chrX	39933853	39933853	G	A	exonic	BCOR	nonsynonymous SNV	BCOR:NM_001123383:exon4:c.C746T:p.P249L,BCOR:NM_001123384:exon4:c.C746T:p.P249L,BCOR:NM_001123385:exon4:c.C746T:p.P249L,BCOR:NM_017745:exon4:c.C746T:p.P249L	15.69%	0	0	0	0	0.97766	0.98785	Xp11.4	F9141_S2	0/1	25	53	51	43	8	15.69%	0.0029037	34	35	0	43	0	8
AML15	High	Non-Responder	46XX,i(17)(q10)[4]/46,XX[6] (TP53 (17P13) - DELETION)	chr4	106157431	106157431	C	T	exonic	TET2	stopgain	TET2:NM_001127208:exon3:c.C2332T:p.Q778X,TET2:NM_017628:exon3:c.C2332T:p.Q778X	36.16%	0	0	ID=COSM100056;OCCURENCE=1(haematopoietic_and_lymphoid_tissue)	0	0.43472	0.3439	4q24	T1929_S6	0/1	255	15846	15844	10097	5729	36.16%	0	61	66	10055	42	5720	9
AML15	High	Non-Responder	46XX,i(17)(q10)[4]/46,XX[6] (TP53 (17P13) - DELETION)	chr4	106190843	106190843	G	A	exonic	TET2	nonsynonymous SNV	TET2:NM_001127208:exon9:c.G4121A:p.C1374Y	40.1%	0	0	0	0	0.99511	0.99152	4q24	T1929_S6	0/1	255	6245	6245	3736	2503	40.1%	0	64	65	3732	4	2503	0
AML15	High	Non-Responder	46XX,i(17)(q10)[4]/46,XX[6] (TP53 (17P13) - DELETION)	chr9	133738340	133738340	A	G	exonic	ABL1	nonsynonymous SNV	ABL1:NM_005157:exon4:c.A740G:p.K247R,ABL1:NM_007313:exon4:c.A797G:p.K266R	52.32%	not provided	rs34549764	0	0.0028	0.95305	0.91757	9q34.12	T1929_S6	0/1	255	8631	7382	3514	3862	52.32%	0	34	35	0	3514	0	3862
AML15	High	Non-Responder	46XX,i(17)(q10)[4]/46,XX[6] (TP53 (17P13) - DELETION)	chr17	74732959	74732959	G	C	exonic	SRSF2	nonsynonymous SNV	SRSF2:NM_001195427:exon1:c.C284G:p.P95R,SRSF2:NM_003016:exon1:c.C284G:p.P95R	46.08%	0	0	ID=COSM211661;OCCURENCE=30(haematopoietic_and_lymphoid_tissue)	8.269e-05	0.95277	0.91368	17q25.1	T1929_S6	0/1	255	5467	5467	2941	2519	46.08%	0	63	64	2940	1	2519	0
AML15	High	Non-Responder	46XX,i(17)(q10)[4]/46,XX[6] (TP53 (17P13) - DELETION)	chr21	36164605	36164605	A	T	exonic	RUNX1	nonsynonymous SNV	RUNX1:NM_001001890:exon6:c.T1189A:p.S397T,RUNX1:NM_001754:exon9:c.T1270A:p.S424T	11.24%	0	0	0	0	0.96611	0.98165	21q22.12	T1929_S6	0/1	31	158	89	73	10	11.24%	0.0007324	33	36	73	0	10	0
AML16	High	Responder	46,XY,t(6;9)(p23;q34)[10]		NOTHING
AML17	Low	N/A	Complex	chr13	28608262	28608262	-	TCATATTCTCTGAAATCAACGTAG	exonic	FLT3	nonframeshift insertion	ENSG00000122025:ENST00000241453:exon14:c.1793_1794insCTACGTTGATTTCAGAGAATATGA:p.E598delinsDYVDFREYE,ENSG00000122025:ENST00000380982:exon14:c.1793_1794insCTACGTTGATTTCAGAGAATATGA:p.E598delinsDYVDFREYE,ENSG00000122025:ENST00000380987:exon14:c.1793_1794insCTACGTTGATTTCAGAGAATATGA:p.E598delinsDYVDFREYE,ENSG00000122025:ENST00000537084:exon14:c.1793_1794insCTACGTTGATTTCAGAGAATATGA:p.E598delinsDYVDFREYE	0.284		.	ID=COSM19961;OCCURENCE=1(haematopoietic_and_lymphoid_tissue)	.			13q12.2	C1568_S2																			.								1	DP=7633;cosmic=1|COSM19961;CSQT=1|FLT3|ENST00000241453|inframe_insertion
AML17	Low	N/A	Complex	chr17	7578407	7578407	G	C	exonic	TP53	nonsynonymous SNV	ENSG00000141510:ENST00000509690:exon2:c.C127G:p.R43G,ENSG00000141510:ENST00000359597:exon4:c.C523G:p.R175G,ENSG00000141510:ENST00000413465:exon4:c.C523G:p.R175G,ENSG00000141510:ENST00000514944:exon4:c.C244G:p.R82G,ENSG00000141510:ENST00000269305:exon5:c.C523G:p.R175G,ENSG00000141510:ENST00000420246:exon5:c.C523G:p.R175G,ENSG00000141510:ENST00000445888:exon5:c.C523G:p.R175G,ENSG00000141510:ENST000…	0.96		rs138729528	ID=COSM10870,COSM707881,COSM1640852,COSM707880,COSM707883,COSM707882;OCCURENCE=4(large_intestine),1(breast),1(ovary),3(haematopoietic_and_lymphoid_tissue),4(lung),1(upper_aerodigestive_tract),2(oesophagus),1(stomach),2(central_nervous_system)	.			17p13.1	C1568_S2																			D								1	DP=1494;GMAF=A|0.0001997;phyloP=0.887;cosmic=1|COSM10870,1|COSM1640852,1|COSM4070040,1|COSM707880,1|COSM707881,1|COSM707882,1|COSM707883;CSQT=1|TP53|ENST00000269305|missense_variant
AML17	Low	N/A	Complex	chr19	13054560	13054560	G	A	exonic	CALR	nonsynonymous SNV	ENSG00000179218:ENST00000316448:exon9:c.G1087A:p.E363K	0.147		.	.	.			19p13.2	C1568_S2																			T								1	DP=388;phyloP=5.794;CSQT=1|CALR|ENST00000316448|missense_variant,1|CTC-425F1.4|ENST00000589120|downstream_gene_variant,1|RAD23A|ENST00000586534|upstream_gene_variant
AML17	Low	N/A	Complex	chrX	129147362	129147362	C	A	exonic	BCORL1	nonsynonymous SNV	ENSG00000085185:ENST00000540052:exon3:c.C614A:p.P205H,ENSG00000085185:ENST00000218147:exon4:c.C614A:p.P205H,ENSG00000085185:ENST00000303743:exon4:c.C614A:p.P205H,ENSG00000085185:ENST00000359304:exon4:c.C614A:p.P205H	0.2		.	.	.			Xq26.1	C1568_S2																			D								1	DP=20;phyloP=0.087;CSQT=1|BCORL1|ENST00000540052|missense_variant
AML18	Low	N/A	46XY,t(2;3)(p16;q26)[10]/46,idem,-der(2)t(2;3),-3,-12,?del(16)(q2),+3mar	chr7	101891978	101891978	G	A	exonic	CUX1	nonsynonymous SNV	CUX1:NM_001202543:exon24:c.G4207A:p.E1403K,CUX1:NM_181552:exon24:c.G4174A:p.E1392K	13.04%	0	0	0	0	0.28371	0.26577	7q22.1	R9150_S1	0/1	28	69	69	60	9	13.04%	0.0014788	54	59	59	1	9	0
AML18	Low	N/A	46XY,t(2;3)(p16;q26)[10]/46,idem,-der(2)t(2;3),-3,-12,?del(16)(q2),+3mar	chr20	31022287	31022287	A	-	exonic	ASXL1	frameshift deletion	ASXL1:NM_015338:exon12:c.1772delA:p.Y591fs	46.87%	0	0	0	0	0	0	20q11.21	R9150_S1	0/1	255	12127	11851	6302	5594	46.87%	0	35	35	0	6302	0	5594
AML18	Low	N/A	46XY,t(2;3)(p16;q26)[10]/46,idem,-der(2)t(2;3),-3,-12,?del(16)(q2),+3mar	chr21	36164685	36164685	-	G	exonic	RUNX1	frameshift insertion	RUNX1:NM_001001890:exon6:c.1108dupC:p.Q370fs,RUNX1:NM_001754:exon9:c.1189dupC:p.Q397fs	10.42%	0	0	0	0	0	0	21q22.12	R9150_S1	0/1	15	117	45	42	5	10.42%	0.027945	31	21	0	42	0	5
AML18	Low	N/A	46XY,t(2;3)(p16;q26)[10]/46,idem,-der(2)t(2;3),-3,-12,?del(16)(q2),+3mar	chr21	36259252	36259255	TCCA	-	exonic	RUNX1	frameshift deletion	RUNX1:NM_001001890:exon1:c.155_158del:p.V52fs,RUNX1:NM_001122607:exon1:c.155_158del:p.V52fs,RUNX1:NM_001754:exon4:c.236_239del:p.V79fs	44.84%	0	0	0	0	0	0	21q22.12	R9150_S1	0/1	255	6784	6756	3564	3006	44.84%	0	60	59	3556	8	2999	7
AML18	Low	N/A	46XY,t(2;3)(p16;q26)[10]/46,idem,-der(2)t(2;3),-3,-12,?del(16)(q2),+3mar	chr21	36259258	36259263	ATGCTG	-	exonic	RUNX1	nonframeshift deletion	RUNX1:NM_001001890:exon1:c.147_152del:p.49_51del,RUNX1:NM_001122607:exon1:c.147_152del:p.49_51del,RUNX1:NM_001754:exon4:c.228_233del:p.76_78del	43.74%	0	0	0	0	0	0	21q22.12	R9150_S1	0/1	255	6781	6745	3568	2958	43.74%	0	60	57	3567	1	2952	6
AML18	Low	N/A	46XY,t(2;3)(p16;q26)[10]/46,idem,-der(2)t(2;3),-3,-12,?del(16)(q2),+3mar	chr21	36259265	36259267	GGT	-	exonic	RUNX1	nonframeshift deletion	RUNX1:NM_001001890:exon1:c.143_145del:p.48_49del,RUNX1:NM_001122607:exon1:c.143_145del:p.48_49del,RUNX1:NM_001754:exon4:c.224_226del:p.75_76del	46.41%	0	0	0	0	0	0	21q22.12	R9150_S1	0/1	255	6775	6583	3421	2969	46.41%	0	34	58	31	3390	2965	4
AML18	Low	N/A	46XY,t(2;3)(p16;q26)[10]/46,idem,-der(2)t(2;3),-3,-12,?del(16)(q2),+3mar	chrX	123176472	123176472	A	G	exonic	STAG2	nonsynonymous SNV	STAG2:NM_006603:exon6:c.A439G:p.K147E,STAG2:NM_001042749:exon7:c.A439G:p.K147E,STAG2:NM_001042750:exon7:c.A439G:p.K147E,STAG2:NM_001042751:exon7:c.A439G:p.K147E,STAG2:NM_001282418:exon7:c.A439G:p.K147E	12.9%	0	0	0	0	0.98748	0.98439	Xq25	R9150_S1	0/1	12	32	31	27	4	12.9%	0.056405	35	36	27	0	4	0
AML19	Low	Responder	46,XY,t(6;11)(q27;q23)[10].nuc ish(MLLx2)(5'MLL sep 3'MLL)[100]	chr4	106157870	106157870	A	G	exonic	TET2	nonsynonymous SNV	TET2:NM_001127208:exon3:c.A2771G:p.H924R,TET2:NM_017628:exon3:c.A2771G:p.H924R	45.54%	not provided	rs34485921	ID=COSM4158737,COSM4158736;OCCURENCE=1(thyroid)	0.0023	0.9282	0.89538	4q24	T8546_S2	0/1	255	12256	12252	6659	5580	45.54%	0	66	61	6659	0	5576	4
AML19	Low	Responder	46,XY,t(6;11)(q27;q23)[10].nuc ish(MLLx2)(5'MLL sep 3'MLL)[100]	chr9	139391737	139391737	C	G	exonic	NOTCH1	nonsynonymous SNV	NOTCH1:NM_017617:exon34:c.G6454C:p.G2152R	49.83%	not provided|Benign	rs116317506	0	0.0013	0.26719	0.12524	9q34.3	T8546_S2	0/1	255	13444	12937	6464	6447	49.83%	0	33	34	6464	0	6447	0
AML20	Low	N/A	46XY,-7,+mar.ish ider(7)add(7)(wcp7+,CEP7+,D7S486-) [9(+50)]	chr4	106157781	106157782	AG	-	exonic	TET2	frameshift deletion	TET2:NM_001127208:exon3:c.2682_2683del:p.S894fs,TET2:NM_017628:exon3:c.2682_2683del:p.S894fs	50.76%	0	0	0	0	0	0	4q24	F9788_S6	0/1	255	29906	29355	14501	14978	50.76%	0	35	35	0	14501	0	14978
AML20	Low	N/A	46XY,-7,+mar.ish ider(7)add(7)(wcp7+,CEP7+,D7S486-) [9(+50)]	chr4	106180852	106180852	T	-	exonic	TET2	frameshift deletion	TET2:NM_001127208:exon7:c.3880delT:p.Y1294fs	51.32%	0	0	0	0	0	0	4q24	F9788_S6	0/1	255	17114	16413	8109	8587	51.32%	0	34	34	8109	0	8587	0
AML20	Low	N/A	46XY,-7,+mar.ish ider(7)add(7)(wcp7+,CEP7+,D7S486-) [9(+50)]	chr15	90631934	90631934	C	T	exonic	IDH2	nonsynonymous SNV	IDH2:NM_001290114:exon2:c.G29A:p.R10Q,IDH2:NM_001289910:exon4:c.G263A:p.R88Q,IDH2:NM_002168:exon4:c.G419A:p.R140Q	43.73%	Pathogenic|Pathogenic|Pathogenic|Likely pathogenic|Likely pathogenic|Likely pathogenic|Likely pathogenic	rs121913502	ID=COSM41590;OCCURENCE=417(haematopoietic_and_lymphoid_tissue),1(NS)	9.884e-05	0.99106	0.98306	15q26.1	F9788_S6	0/1	255	16509	16497	9258	7214	43.73%	0	55	61	9232	26	7181	33
AML20	Low	N/A	46XY,-7,+mar.ish ider(7)add(7)(wcp7+,CEP7+,D7S486-) [9(+50)]	chr17	74732959	74732959	G	T	exonic	SRSF2	nonsynonymous SNV	SRSF2:NM_001195427:exon1:c.C284A:p.P95H,SRSF2:NM_003016:exon1:c.C284A:p.P95H	47.91%	0	0	ID=COSM211029,COSM211505,COSM211504;OCCURENCE=80(haematopoietic_and_lymphoid_tissue)	0.0001	0.94748	0.90064	17q25.1	F9788_S6	0/1	255	7758	7757	4025	3716	47.91%	0	62	57	4024	1	3713	3
AML20	Low	N/A	46XY,-7,+mar.ish ider(7)add(7)(wcp7+,CEP7+,D7S486-) [9(+50)]	chrX	39933761	39933761	C	T	exonic	BCOR	nonsynonymous SNV	BCOR:NM_001123383:exon4:c.G838A:p.V280I,BCOR:NM_001123384:exon4:c.G838A:p.V280I,BCOR:NM_001123385:exon4:c.G838A:p.V280I,BCOR:NM_017745:exon4:c.G838A:p.V280I	26.09%	0	0	0	1.689e-05	0.96821	0.96372	Xp11.4	F9788_S6	0/1	39	50	46	34	12	26.09%	0.00010724	35	34	34	0	12	0
AML23	Low	Non-Responder	46,XY,t(11;17)(q23;q21)[10].nuc ish(MLLx2)(5'MLL sep 3'MLLx1)[80/100]	chr12	25398284	25398284	C	G	exonic	KRAS	nonsynonymous SNV	KRAS:NM_004985:exon2:c.G35C:p.G12A,KRAS:NM_033360:exon2:c.G35C:p.G12A	43.45%	Pathogenic|not provided|Pathogenic|Likely pathogenic|Pathogenic	rs121913529	ID=COSM1140134,COSM522;OCCURENCE=3(upper_aerodigestive_tract),1(bone),1(oesophagus),25(stomach),6(central_nervous_system),1(thymus),4(cervix),1(testis),33(haematopoietic_and_lymphoid_tissue),1(gastrointestinal_tract_(site_indeterminate)),6(thyroid),1(peritoneum),290(lung),55(endometrium),35(ovary),3(soft_tissue),7(urinary_tract),1(liver),75(pancreas),2(prostate),29(biliary_tract),1086(large_intes…	0	0.99455	0.98468	12p12.1	T2353_S5	0/1	255	17665	17659	9951	7667	43.45%	0	62	62	9945	6	7663	4
AML23	Low	Non-Responder	46,XY,t(11;17)(q23;q21)[10].nuc ish(MLLx2)(5'MLL sep 3'MLLx1)[80/100]	chrX	76856021	76856021	T	C	exonic	ATRX	nonsynonymous SNV	ATRX:NM_138270:exon22:c.A5465G:p.N1822S,ATRX:NM_000489:exon23:c.A5579G:p.N1860S	99.72%	Pathogenic|Benign|Benign	rs45439799	0	0.0063	0.91691	0.44761	Xq21.1	T2353_S5	1/1	255	8527	8461	14	8437	99.72%	0	63	56	13	1	7607	830
AML24	Low	N/A	40~42,XY,add(6)(p21),t(10;11)(p12;q14),del(12)(p11.2),-13,-14,-16,-16,-17,-19,-21,-22,+2mar,inc[cp10].isht(10;11)(wcp10+,wcp11+,MLL+;wcp11+,wcp10+,MLL-).nuc ish(MLLx2)[100]	chr13	28592620	28592620	T	C	exonic	FLT3	nonsynonymous SNV	FLT3:NM_004119:exon20:c.A2525G:p.Y842C	76.15%	Likely pathogenic	rs376588714	ID=COSM19692;OCCURENCE=3(haematopoietic_and_lymphoid_tissue)	1.648e-05	0.99448	0.99162	13q12.2	T6083_S2	1/1	255	14024	13695	3258	10429	76.15%	0	35	35	3258	0	10429	0
AML24	Low	N/A	40~42,XY,add(6)(p21),t(10;11)(p12;q14),del(12)(p11.2),-13,-14,-16,-16,-17,-19,-21,-22,+2mar,inc[cp10].isht(10;11)(wcp10+,wcp11+,MLL+;wcp11+,wcp10+,MLL-).nuc ish(MLLx2)[100]	chr17	7577575	7577575	A	G	exonic	TP53	nonsynonymous SNV	TP53:NM_001126115:exon3:c.T310C:p.Y104H,TP53:NM_001126116:exon3:c.T310C:p.Y104H,TP53:NM_001126117:exon3:c.T310C:p.Y104H,TP53:NM_001276697:exon3:c.T229C:p.Y77H,TP53:NM_001276698:exon3:c.T229C:p.Y77H,TP53:NM_001276699:exon3:c.T229C:p.Y77H,TP53:NM_001126118:exon6:c.T589C:p.Y197H,TP53:NM_000546:exon7:c.T706C:p.Y236H,TP53:NM_001126112:exon7:c.T706C:p.Y236H,TP53:NM_001126113:exon7:c.T706C:p.Y236H,TP53:…	87.03%	Uncertain significance|Pathogenic	0	ID=COSM3701294,COSM3701296,COSM44326,COSM3701293,COSM3701295,COSM3701292;OCCURENCE=1(lung),1(upper_aerodigestive_tract),1(pancreas),1(liver),1(eye),1(prostate),1(biliary_tract),1(skin),2(ovary)	0	0.98359	0.99198	17p13.1	T6083_S2	1/1	255	28318	28310	3655	24604	87.03%	0	64	64	3654	1	24596	8
AML25	Low	Responder	46XY,t(6;9)(p23;q34) [11]	chr21	36164602	36164602	G	A	exonic	RUNX1	nonsynonymous SNV	RUNX1:NM_001001890:exon6:c.C1192T:p.P398S,RUNX1:NM_001754:exon9:c.C1273T:p.P425S	12.92%	0	0	0	0	0.97042	0.97998	21q22.12	F9681_S1	0/1	85	222	209	182	27	12.92%	3.0376e-09	35	33	182	0	27	0
AML25	Low	Responder	46XY,t(6;9)(p23;q34) [11]	chrX	123176454	123176454	A	G	exonic	STAG2	nonsynonymous SNV	STAG2:NM_006603:exon6:c.A421G:p.N141D,STAG2:NM_001042749:exon7:c.A421G:p.N141D,STAG2:NM_001042750:exon7:c.A421G:p.N141D,STAG2:NM_001042751:exon7:c.A421G:p.N141D,STAG2:NM_001282418:exon7:c.A421G:p.N141D	39.13%	0	0	0	0	0.99249	0.99702	Xq25	F9681_S1	0/1	31	24	23	14	9	39.13%	0.00074174	35	35	14	0	9	0
AML28	Low	Non-Responder	46,XY,del(5)(q22q33)[10]	chr1	115256529	115256529	T	C	exonic	NRAS	nonsynonymous SNV	ENSG00000213281:ENST00000369535:exon3:c.A182G:p.Q61R	43.6	Pathogenic|Pathogenic|Pathogenic|Pathogenic|Pathogenic|Pathogenic|Pathogenic|Likely pathogenic|Likely pathogenic|Likely pathogenic|Likely pathogenic|Likely pathogenic|Likely pathogenic|Pathogenic|Likely pathogenic|Likely pathogenic|Likely pathogenic|Likely pathogenic|Pathogenic|Likely pathogenic|Likely pathogenic|Likely pathogenic|Likely pathogenic|Likely pathogenic	rs11554290	ID=COSM584;OCCURENCE=4(soft_tissue),3(ovary),4(endometrium),474(skin),7(breast),1(small_intestine),7(urinary_tract),7(adrenal_gland),1(liver),4(eye),2(pancreas),4(biliary_tract),49(large_intestine),5(central_nervous_system),49(NS),289(thyroid),12(lung),9(meninges),3(testis),69(haematopoietic_and_lymphoid_tissue)	0			1p13.2	C0912_S4	het	100		1894,1469			0.436								20	-44.6321	0.1165	0.029	D	0.214	B	0.304	B		1	3368
AML28	Low	Non-Responder	46,XY,del(5)(q22q33)[10]	chr4	55593431	55593431	G	A	exonic	KIT	nonsynonymous SNV	ENSG00000157404:ENST00000288135:exon10:c.G1588A:p.V530I,ENSG00000157404:ENST00000412167:exon10:c.G1576A:p.V526I	43.8	not provided|Likely benign	rs72550822	ID=COSM1155;OCCURENCE=1(large_intestine)	0.0006			4q12	C0912_S4	het	100		2932,2287			0.438								20	-100	0.092	0.386	T	0.453	P	0.064	B		1	5224
AML28	Low	Non-Responder	46,XY,del(5)(q22q33)[10]	chr19	13054665	13054667	GAG	-	exonic	CALR	nonframeshift deletion	ENSG00000179218:ENST00000316448:exon9:c.1192_1194del:p.398_398del	17.9	0	0	0	8.536e-05			19p13.2	C0912_S4	het	100		284,62			0.179								20	-100	0	0	0	0	0	0	0		1	346
AML28	Low	Non-Responder	46,XY,del(5)(q22q33)[10]	chr21	36164759	36164766	GCCCATGG	TGCCGATGC	exonic	RUNX1	frameshift substitution	ENSG00000159216:ENST00000399240:exon5:c.836_843GCATCGGCA,ENSG00000159216:ENST00000344691:exon6:c.1028_1035GCATCGGCA,ENSG00000159216:ENST00000325074:exon7:c.1073_1080GCATCGGCA,ENSG00000159216:ENST00000300305:exon8:c.1109_1116GCATCGGCA,ENSG00000159216:ENST00000437180:exon9:c.1109_1116GCATCGGCA	46.9	0	0	0	0			21q22.12	C0912_S4	het	100		3207,2831			0.469								20	-100	0.0311	0	0	0	0	0	0		1	6038
AML28	Low	Non-Responder	46,XY,del(5)(q22q33)[10]	chr21	44524456	44524456	G	T	exonic	U2AF1;U2AF1L5	nonsynonymous SNV	ENSG00000160201:ENST00000291552:exon2:c.C101A:p.S34Y,ENSG00000160201:ENST00000380276:exon2:c.C101A:p.S34Y,ENSG00000160201:ENST00000464750:exon2:c.C101A:p.S34Y	46	Likely pathogenic|Likely pathogenic|Likely pathogenic|Likely pathogenic|Likely pathogenic|Likely pathogenic|Likely pathogenic|Likely pathogenic|Likely pathogenic	0	ID=COSM146287,COSM1190367;OCCURENCE=1(lung),14(haematopoietic_and_lymphoid_tissue)	1.685e-05			21q22.3	C0912_S4	het	100		4615,3951			0.46								20	-100	0.0395	0	D	1	D	1	D		1	8592
AML28	Low	Non-Responder	46,XY,del(5)(q22q33)[10]	chrX	39930414	39930414	T	C	splicing	BCOR	0	0	90.9	0	0	0	0			Xp11.4	C0912_S4	het	100		4,40			0.909								20	-100	0.102	0	0	0	0	0	0		1	44
AML28	Low	Non-Responder	46,XY,del(5)(q22q33)[10]	chrX	123184980	123184980	G	T	exonic	STAG2	nonsynonymous SNV	ENSG00000101972:ENST00000354548:exon11:c.G820T:p.V274L,ENSG00000101972:ENST00000371157:exon11:c.G1027T:p.V343L,ENSG00000101972:ENST00000455404:exon11:c.G1027T:p.V343L,ENSG00000101972:ENST00000218089:exon12:c.G1027T:p.V343L,ENSG00000101972:ENST00000371144:exon12:c.G1027T:p.V343L,ENSG00000101972:ENST00000371145:exon12:c.G1027T:p.V343L,ENSG00000101972:ENST00000371160:exon12:c.G1027T:p.V343L	12.5	0	0	0	0			Xq25	C0912_S4	het	100		126,18			0.125								20	-100	0.7363	0	D	1	D	0.999	D		1	144
AML28	Low	Non-Responder	46,XY,del(5)(q22q33)[10]	chrX	129149455	129149458	ACAA	-	exonic	BCORL1	frameshift deletion	ENSG00000085185:ENST00000456822:exon1:c.1507_1510del:p.T503fs,ENSG00000085185:ENST00000540052:exon3:c.2707_2710del:p.T903fs,ENSG00000085185:ENST00000218147:exon4:c.2707_2710del:p.T903fs,ENSG00000085185:ENST00000303743:exon4:c.2707_2710del:p.T903fs,ENSG00000085185:ENST00000359304:exon4:c.2707_2710del:p.T903fs	83.7	0	0	0	0			Xq26.1	C0912_S4	het	100		514,2630			0.837								20	-100	0	0	0	0	0	0	0		1	3144
AML28	Low	Non-Responder	46,XY,del(5)(q22q33)[10]	chrX	129149461	129149464	AACA	-	exonic	BCORL1	frameshift deletion	ENSG00000085185:ENST00000456822:exon1:c.1513_1516del:p.N505fs,ENSG00000085185:ENST00000540052:exon3:c.2713_2716del:p.N905fs,ENSG00000085185:ENST00000218147:exon4:c.2713_2716del:p.N905fs,ENSG00000085185:ENST00000303743:exon4:c.2713_2716del:p.N905fs,ENSG00000085185:ENST00000359304:exon4:c.2713_2716del:p.N905fs	86.6	0	0	0	0			Xq26.1	C0912_S4	het	100		418,2713			0.866								20	-100	0	0	0	0	0	0	0		1	3131
AML28	Low	Non-Responder	46,XY,del(5)(q22q33)[10]	chrX	129149465	129149465	A	G	exonic	BCORL1	nonsynonymous SNV	ENSG00000085185:ENST00000456822:exon1:c.A1517G:p.K506R,ENSG00000085185:ENST00000540052:exon3:c.A2717G:p.K906R,ENSG00000085185:ENST00000218147:exon4:c.A2717G:p.K906R,ENSG00000085185:ENST00000303743:exon4:c.A2717G:p.K906R,ENSG00000085185:ENST00000359304:exon4:c.A2717G:p.K906R	91.9	0	0	0	0			Xq26.1	C0912_S4	het	100		177,2793			0.919								20	-100	0.0395	0.184	T	0.42	B	0.09	B		1	3040
AML29	Low	Responder	11P-, + CLONAL T(2;3), nuc ish 5p15(D5S721/D5S23x2),5q31(EGR1x2),7cen(CEP7x2),7q31(D7S486x2),13	chr1	115258744	115258744	C	T	exonic	NRAS	nonsynonymous SNV	NRAS:NM_002524:exon2:c.G38A:p.G13D	49.18%	Pathogenic|Pathogenic|Pathogenic|Pathogenic|Likely pathogenic|Likely pathogenic|Likely pathogenic|Likely pathogenic|Pathogenic|Likely pathogenic|Likely pathogenic|Likely pathogenic|Likely pathogenic|Likely pathogenic	rs121434596	ID=COSM573;OCCURENCE=6(large_intestine),24(skin),1(endometrium),181(haematopoietic_and_lymphoid_tissue),1(thyroid),2(upper_aerodigestive_tract),1(NS)	8.236e-06	0.9605	0.91084	1p13.2	R6490_S4	0/1	255	18823	18018	9109	8850	49.18%	0	33	35	9109	0	8850	0
AML29	Low	Responder	11P-, + CLONAL T(2;3), nuc ish 5p15(D5S721/D5S23x2),5q31(EGR1x2),7cen(CEP7x2),7q31(D7S486x2),14	chr5	170837545	170837545	-	TGCA	exonic	NPM1	frameshift insertion	NPM1:NM_199185:exon10:c.774_775insTGCA:p.L258fs,NPM1:NM_002520:exon11:c.861_862insTGCA:p.L287fs	59.74%	0	0	ID=COSM158600;OCCURENCE=2(haematopoietic_and_lymphoid_tissue)	0	0	0	5q35.1	R6490_S4	0/1	255	4406	2016	963	1705	59.74%	0	31	23	963	0	1705	0
AML29	Low	Responder	11P-, + CLONAL T(2;3), nuc ish 5p15(D5S721/D5S23x2),5q31(EGR1x2),7cen(CEP7x2),7q31(D7S486x2),15	chr11	32417846	32417846	A	C	exonic	WT1	stopgain	WT1:NM_000378:exon6:c.T1155G:p.Y385X,WT1:NM_001198552:exon6:c.T519G:p.Y173X,WT1:NM_001198551:exon7:c.T570G:p.Y190X,WT1:NM_024424:exon7:c.T1206G:p.Y402X,WT1:NM_024426:exon7:c.T1206G:p.Y402X	88.1%	0	0	0	0	0.97811	0.87672	11p13	R6490_S4	1/1	255	7191	6977	822	6147	88.1%	0	35	35	822	0	6147	0
AML29	Low	Responder	11P-, + CLONAL T(2;3), nuc ish 5p15(D5S721/D5S23x2),5q31(EGR1x2),7cen(CEP7x2),7q31(D7S486x2),16	chr15	90631934	90631934	C	T	exonic	IDH2	nonsynonymous SNV	IDH2:NM_001290114:exon2:c.G29A:p.R10Q,IDH2:NM_001289910:exon4:c.G263A:p.R88Q,IDH2:NM_002168:exon4:c.G419A:p.R140Q	51.03%	Pathogenic|Pathogenic|Pathogenic|Likely pathogenic|Likely pathogenic|Likely pathogenic|Likely pathogenic	rs121913502	ID=COSM41590;OCCURENCE=417(haematopoietic_and_lymphoid_tissue),1(NS)	9.884e-05	0.99106	0.98306	15q26.1	R6490_S4	0/1	255	10144	10140	4955	5174	51.03%	0	55	61	4942	13	5153	21
AML30	Low	Non-Responder	46XY,del(7)(q22q32)[5]		NOTHING
AML31	Low	Non-Responder	43~45,XY,-7,der(11)t(11;13)(p1;q1),-13,-16,-17,+2mar,inc[cp8]	chr2	198267481	198267481	T	C	exonic	SF3B1	nonsynonymous SNV	ENSG00000115524:ENST00000335508:exon14:c.A1876G:p.N626D	42.4	0	0	ID=COSM131555;OCCURENCE=1(breast),1(haematopoietic_and_lymphoid_tissue)	8.244e-06			2q33.1	T5306_S1	het	100		4280,3153			0.424								20	-100	0.1064	0.001	D	1	D	0.999	D		1	7441
AML31	Low	Non-Responder	43~45,XY,-7,der(11)t(11;13)(p1;q1),-13,-16,-17,+2mar,inc[cp8]	chr17	7578190	7578190	T	C	exonic	TP53	nonsynonymous SNV	ENSG00000141510:ENST00000509690:exon3:c.A263G:p.Y88C,ENSG00000141510:ENST00000359597:exon5:c.A659G:p.Y220C,ENSG00000141510:ENST00000413465:exon5:c.A659G:p.Y220C,ENSG00000141510:ENST00000514944:exon5:c.A380G:p.Y127C,ENSG00000141510:ENST00000269305:exon6:c.A659G:p.Y220C,ENSG00000141510:ENST00000420246:exon6:c.A659G:p.Y220C,ENSG00000141510:ENST00000445888:exon6:c.A659G:p.Y220C,ENSG00000141510:ENST00…	73.3	Pathogenic|Pathogenic|Pathogenic|Likely pathogenic|Likely pathogenic|Likely pathogenic|Likely pathogenic|Likely pathogenic|Likely pathogenic|Likely pathogenic|Likely pathogenic|Likely pathogenic|Likely pathogenic|Likely pathogenic|Likely pathogenic|Likely pathogenic|Likely pathogenic|Likely pathogenic|Likely pathogenic|Likely pathogenic|Likely pathogenic|Likely pathogenic|Likely pathogenic	0	ID=COSM99718,COSM3355993,COSM99719,COSM1644277,COSM99720,COSM10758;OCCURENCE=18(oesophagus),1(bone),27(upper_aerodigestive_tract),20(central_nervous_system),12(stomach),12(haematopoietic_and_lymphoid_tissue),1(peritoneum),27(lung),4(endometrium),44(ovary),7(soft_tissue),17(large_intestine),1(biliary_tract),1(prostate),8(liver),5(pancreas),16(urinary_tract),3(small_intestine),33(breast),1(skin)	2.503e-05			17p13.1	T5306_S1	het	100		448,1231			0.733								20	-100	0.0361	0.003	D	1	D	1	D		1	1680
AML31	Low	Non-Responder	hg38	chr17	31226459	31226460	-	C	exonic	NF1	Frame_Shift_Ins		DETECTED WITH WGS
AML31	Low	Non-Responder	43~45,XY,-7,der(11)t(11;13)(p1;q1),-13,-16,-17,+2mar,inc[cp8]	chrX	123184980	123184988	GTAAGACTC	TTAAGACTA	exonic	STAG2	nonframeshift substitution	ENSG00000101972:ENST00000354548:exon11:c.820_828TTAAGACTA,ENSG00000101972:ENST00000371157:exon11:c.1027_1035TTAAGACTA,ENSG00000101972:ENST00000455404:exon11:c.1027_1035TTAAGACTA,ENSG00000101972:ENST00000218089:exon12:c.1027_1035TTAAGACTA,ENSG00000101972:ENST00000371144:exon12:c.1027_1035TTAAGACTA,ENSG00000101972:ENST00000371145:exon12:c.1027_1035TTAAGACTA,ENSG00000101972:ENST00000371160:exon12:c.…	18.6	0	0	0	0			Xq25	T5306_S1	het	100		175,43			0.186								20	-100	0.6686	0	0	0	0	0	0		1	231
[truncated: 16 more columns]

## Sheet: Supp_Table_5
Patient ID	AML1	AML2	AML3	AML4	AML5	AML6	AML7	AML8	AML9	AML10	AML11	AML12	AML13	AML14	AML15	AML16	AML17	AML18	AML19	AML20	AML23	AML24	AML25	AML28	AML29	AML30	AML31
CKS1B Group
CKS1i Responder
TET2	x							x		x			x		x				x	x
NPM1	x																								x
KRAS	x																				x
SRSF2	x						x			x					x					x
TP53		x	x					x					x	x			x					x					x
CEBPA		x
STAG2			x															x					x	x			x
NRAS				x			x			x	x			x										x	x
KMT2A				x	x					x
GATA2					x
PTPN11					x
U2AF1					x				x															x
ETV6						x
PHF6						x
DNMT3A							x		x
IDH1							x													x
RUNX1									x				x		x			x					x	x
ASXL1										x			x					x
BCORL1										x							x							x
CUX1												x						x
BCOR														x						x				x
ABL1															x
FLT3																	x					x
CALR																	x							x
NOTCH1																			x
ATRX																					x
KIT																								x
WT1																									x
IDH2																									x
SF3B1																											x
NF1																											x

## Sheet: Supp_Table_6
DSS MANOVA
	Df	Pillai	approx F	num Df	den Df	Pr(>F)
DSS	1	0.58424	2.6098	7	13	0.06429	.
Residuals	19
---
Response CKS1B_expression
	Df	Sum Sq	Mean Sq	F value	Pr(>F)
DSS	1	0.045683	0.045683	11.609	0.002956	**
Residuals	19	0.07477	0.003935
---
Signif. codes: 0 ‘***’ 0.001 ‘**’ 0.01 ‘*’ 0.05 ‘.’ 0.1 ‘ ’ 1
Response Age
	Df	Sum Sq	Mean Sq	F value	Pr(>F)
DSS	1	4.9	96	0.0217	0.8843
Residuals	19	4277.7	225.141
Response Sex
	Df	Sum Sq	Mean Sq	F value	Pr(>F)
DSS	1	0.06682	0.066823	0.5069	0.4851
Residuals	19	2.50461	0.131821
Response Survival (Yrs)
	Df	Sum Sq	Mean Sq	F value	Pr(>F)
DSS	1	3.17	3.1665	0.1624	0.6914
Residuals	19	370.35	19.4922
Response CYTO group
	Df	Sum Sq	Mean Sq	F value	Pr(>F)
DSS	1	1.721	1.7208	0.6142	0.4429
Residuals	19	53.232	2.8017
Response p53 status
	Df	Sum Sq	Mean Sq	F value	Pr(>F)
DSS	1	0.3122	0.31216	1.6958	0.2084
Residuals	19	3.4974	0.18407
Response WBC
	Df	Sum Sq	Mean Sq	F value	Pr(>F)
DSS	1	15922	15922.2	2.9363	0.1029
Residuals	19	103028	5422.5

## Sheet: Supp_Table_7
REAGENT or RESOURCE	SOURCE	IDENTIFIER
Antibodies (FACS)
hCD3	BD	HIT3a
hCD19	eBioscience	HIB19
hCD33	BD	WM53
hCD34	BD	8G12
hCD38	eBioscience	HB7
hCD45	Biolegend	HI30
hCD45RA	eBioscience	HI100
hCD49f	BD	GoH3
hCD90	BD	­­5E10
hCD117	BD	2B8
Anti-Human Lineage Cocktail	BD	340546
mCD45	eBioscience	30-F11
Anti-Mouse Lineage Cocktail	Biolegend	133311
mCD117	BD	2B8
mSca1	BD	D7
mCD34	BD	RAM34
mCD48	Biolegend	HM48-1
mCD150	Biolegend	TC15-12F12.2
mCD16/32	Biolegend	93
Annexin V	eBioscience	A-35122
Ki67	BD	51-36524X
Antibodies (CyTOF & Histology)
CD45 (89Y)	Fluidigm	HI30
CD33 (41Pr)	eBioscience	WM53
P53pS392 (142Nd)	CST	9281
CD117 (143Nd)	Fluidigm	104D2
RBpS807/S811 (144Nd)	BD	J112-906
SRCpY418 (145Nd)	BD	K98-37
BCL2 (146Nd)	Fluidigm	EPR17509
ELK (147Sm)	Abcam	ab28818
B-Catenin (148Nd)	CST	D13A1
PU.1 (149Sm)	CST	9G7
STAT5pY694 (150Nd)	Fluidigm	47
cRel (151Eu)	Abcam	ab30624
AKTpS473 (152Sm)	Fluidigm	D9E
STAT1pY7001 (153Eu)	Fluidigm	58D6
P90-RSKpT359 (154Sm)	CST	D1E9
CD34 (155Gd)	eBioscience	4HI1
P38PT180/Y182 (156Gd)	Fluidigm	D3F9
STAT3pY705 (158Gd)	Fluidigm	4/P-Stat3
MAPKAPK2pT334 (159Tb)	Fluidigm	27B7
CD49f (160Gd)	eBiosciences	eBioGoH3
BADpS112 (161Dy)	Fluidigm	40A9
CDK1pT14/Y15 (162Dy)	Life Technologies	44-686G
GATA1 (163Dy)	CST	D52H6
IkBa (164Dy)	Fluidigm	L35A5
CREBpS133 (165Ho)	Fluidigm	87G3
NFkBpS529 (166Er)	Fluidigm	K10895.12.50
ERK1/2pT202/Y204 (167Er)	Fluidigm	D13.14.4E
Ki67 (168Er)	Fluidigm	3168001B
CD45RA (169Tm)	Fluidigm	HI100
RET (170Er)	R&D systems	MAB718
ZAP70pY319/SYKpY352 (171Yb)	Fluidigm	17a
RETpY905 (172Yb)	CST	3221
CD90 (173Yb)	Fluidigm	50000000000
mTORpS2448 (174Yb)	Life Technologies	44-1125G
S6pS235/S236 (175Lu)	Fluidigm	N7-548
CD38 (176Yb)	eBioscioence	HIT2
CD200 (140Sm)	Fluidigm	OX104
CD123 (151Eu)	Fluidigm	6H6
FLT3 (158Gd)	Fluidigm	BV10A4H2
CD99 (170Er)	Fluidigm	HCD99
CLL-1 (173Yb)	Fluidigm	50C1
CD25 (175Lu)	Fluidigm	EPR6452
CKS1 (172Yb)	Life Technologies	36-6800
GFP (LGR5 - Histology)	Abcam	Ab6673
Ki67 (Histology)	Abcam	Ab15580
Chemicals, Peptides, and Recombinant Proteins
hSCF	Peprotech	300-07
hFLT3L	Peprotech	300-19
hTPO	Peprotech	300-18
Saponin	Riedel-de Haen	16109
Cisplatin	Fluidigm	201064
CellRox Deep Red	Life Technologies	C10422
Click-IT OP-Puromycin Kit	Life Technologies	C10456
NSC23766	Selleckchem	S8031
SKP2E3LI (a.k.a. CKS1i)	Merck	500519
N-acetyle-L-cysteine (NAC)	Sigma	A7250
Doxycyclin	Sigma	D3447
Mouse models (inc. in vivo N numbers)
NOD-SCID IL2Ry-/- (NSG)	The Jackson Laboratory	N/A
LGR5tm1(cre/ERT2)Cle	The Jackson Laboratory	N/A
Oligonucleotides
Oligo dT20	Sigma Aldrich	N/A
Gggaaggtgaaggtcggagt	Sigma Aldrich	GAPDH_F
Gggtcattgatggcaacaata	Sigma Aldrich	GAPDH_R
CACCATTGGCAATGAGCGGTTC	Sigma Aldrich	B-ACTIN_F
AGGTCTTTGCGGATGTCCACGT	Sigma Aldrich	B-ACTIN_R
ATGTCTGAATCTGAATGGAGG	Sigma Aldrich	CKS1_F
TCATTTCTTTGGTTTCTTGGG	Sigma Aldrich	CKS1_R
TGTCACTGTCTTGTACCCTTG	Sigma Aldrich	CDKN1A_F
GGCGTTTGGAGTGGTAGAA	Sigma Aldrich	CDKN1A_R
Software, Algorithms and Data availability
R software v3.6.1	R project	r-project.org
CATALYST	Bioconductor	Bioconductor.org
CytoBank	MRC	mrc.cytobank.org
FlowJo v10.6.1	FlowJo	N/A
Prism 7	GraphPad	N/A
Figure 3 proteomic analyses	PRIDE
Primary samples and cell lines
Patient AML samples	Bart’s Biobank	Poor Risk AML consortium
Human Umbilical Cord Blood	Royal London Hospital	N/A
THP-1	The Francis Crick Cell Services	N/A
HL60	The Francis Crick Cell Services	N/A
ML-1	The Francis Crick Cell Services	N/A
MOLM-13	The Francis Crick Cell Services	N/A
KOPN-8	The Francis Crick Cell Services	N/A
